# Supplementary material for: A high-quality genome assembly highlights rye genomic characteristics and agronomically important genes
Source: Nat Genet. 2021 Mar 18;53(4):574–84. doi: 10.1038/s41588-021-00808-z (PMC8035075; doi:10.1038/s41588-021-00808-z)
Supplement: Supplementary file 3 — Construction of the genetic map and detection of QTL for heading date. [file 41588_2021_808_MOESM3_ESM.xlsx]

## Sheet: Supplementary Data 1
Supplementary Data 1. Construction of genetic map and detection of QTLs for heading date

## Sheet: Genetic map
Genetic linkage map constructed with the F2 population of Weining ´ Jingzhou rye varieties
SNP	Chromosome	Genetic distance (cM)
SNP25539	1R	0
SNP25616	1R	0.509
SNP25692	1R	1.837
SNP25818	1R	5.571
SNP25817	1R	5.571
SNP25822	1R	9.414
SNP25910	1R	9.822
SNP14759	1R	10.505
SNP14760	1R	11.457
SNP14985	1R	12.239
SNP14990	1R	12.986
SNP14987	1R	13.325
SNP14989	1R	13.495
SNP14988	1R	13.495
SNP14991	1R	13.834
SNP14992	1R	14.512
SNP15045	1R	15.19
SNP15046	1R	15.359
SNP14993	1R	15.868
SNP15047	1R	17.597
SNP15089	1R	19.157
SNP15184	1R	20.174
SNP15281	1R	21.361
SNP15306	1R	22.209
SNP15326	1R	22.887
SNP15327	1R	23.565
SNP15459	1R	24.243
SNP15461	1R	24.582
SNP15462	1R	24.751
SNP15470	1R	25.26
SNP15471	1R	25.599
SNP15541	1R	25.768
SNP15747	1R	26.107
SNP15756	1R	26.785
SNP16057	1R	27.463
SNP16056	1R	27.633
SNP16055	1R	27.633
SNP16077	1R	27.802
SNP16087	1R	28.141
SNP16086	1R	28.141
SNP16219	1R	28.48
SNP16209	1R	28.48
SNP17556	1R	28.65
SNP17510	1R	28.82
SNP17509	1R	28.82
SNP17495	1R	28.82
SNP18290	1R	28.989
SNP18289	1R	28.989
SNP17682	1R	28.989
SNP17645	1R	28.989
SNP17625	1R	28.989
SNP17644	1R	29.159
SNP18243	1R	29.396
SNP18230	1R	29.396
SNP16712	1R	29.396
SNP16650	1R	29.396
SNP16649	1R	29.396
SNP18201	1R	29.566
SNP18196	1R	29.735
SNP19250	1R	29.905
SNP19249	1R	29.905
SNP19242	1R	29.905
SNP19229	1R	29.905
SNP19223	1R	29.905
SNP19222	1R	29.905
SNP19155	1R	29.905
SNP19085	1R	29.905
SNP19074	1R	29.905
SNP19073	1R	29.905
SNP18978	1R	29.905
SNP18932	1R	29.905
SNP18919	1R	29.905
SNP18872	1R	29.905
SNP18755	1R	29.905
SNP18754	1R	29.905
SNP18564	1R	29.905
SNP18550	1R	29.905
SNP18468	1R	29.905
SNP18457	1R	29.905
SNP18379	1R	29.905
SNP18368	1R	29.905
SNP18366	1R	29.905
SNP18365	1R	29.905
SNP18329	1R	29.905
SNP18328	1R	29.905
SNP19274	1R	30.074
SNP19273	1R	30.074
SNP19272	1R	30.074
SNP20627	1R	30.413
SNP20257	1R	30.413
SNP20127	1R	30.413
SNP20116	1R	30.413
SNP20115	1R	30.413
SNP20125	1R	30.583
SNP20270	1R	30.922
SNP20721	1R	31.091
SNP20630	1R	31.43
SNP20629	1R	31.6
SNP20725	1R	31.939
SNP20726	1R	32.278
SNP20724	1R	32.278
SNP20886	1R	32.447
SNP20751	1R	32.447
SNP20734	1R	32.447
SNP20733	1R	32.447
SNP20732	1R	32.447
SNP20731	1R	32.447
SNP20730	1R	32.447
SNP20729	1R	32.447
SNP20728	1R	32.447
SNP20727	1R	32.447
SNP20763	1R	32.786
SNP21000	1R	33.125
SNP20965	1R	33.533
SNP21112	1R	34.11
SNP21113	1R	35.365
SNP21123	1R	35.772
SNP21118	1R	36.111
SNP21121	1R	36.28
SNP21119	1R	36.28
SNP21176	1R	36.619
SNP21175	1R	36.619
SNP21158	1R	36.619
SNP21156	1R	36.619
SNP21124	1R	36.619
SNP21174	1R	37.128
SNP21163	1R	37.366
SNP21159	1R	37.366
SNP21139	1R	37.366
SNP21177	1R	37.774
SNP21180	1R	37.944
SNP21201	1R	38.114
SNP21226	1R	38.623
SNP21244	1R	39.64
SNP21242	1R	39.979
SNP21276	1R	40.149
SNP21285	1R	40.557
SNP21287	1R	40.896
SNP21286	1R	40.896
SNP21289	1R	41.066
SNP21288	1R	41.066
SNP21294	1R	41.913
SNP21293	1R	41.913
SNP21292	1R	42.252
SNP21301	1R	43.508
SNP21306	1R	44.186
SNP21305	1R	45.033
SNP21304	1R	45.033
SNP21334	1R	46.423
SNP21335	1R	47.579
SNP21336	1R	48.494
SNP21339	1R	50.19
SNP21340	1R	51.038
SNP21448	1R	52.367
SNP21449	1R	53.491
SNP21450	1R	54.019
SNP21451	1R	55.24
SNP21452	1R	55.991
SNP21453	1R	56.872
SNP21461	1R	58.453
SNP21460	1R	58.622
SNP21462	1R	58.866
SNP21463	1R	59.449
SNP21465	1R	60.203
SNP21466	1R	60.915
SNP21467	1R	61.085
SNP21498	1R	62.086
SNP21464	1R	63.045
SNP21508	1R	64.25
SNP21509	1R	65.437
SNP21510	1R	66.014
SNP21512	1R	66.8
SNP21530	1R	67.49
SNP21531	1R	68.237
SNP21581	1R	69.662
SNP22214	1R	71.087
SNP22266	1R	72.513
SNP22702	1R	73.602
SNP22267	1R	73.941
SNP22717	1R	74.111
SNP22713	1R	74.111
SNP22712	1R	74.111
SNP22710	1R	74.111
SNP22709	1R	74.111
SNP22708	1R	74.111
SNP22705	1R	74.111
SNP22704	1R	74.111
SNP22703	1R	74.111
SNP22822	1R	74.619
SNP22718	1R	75.467
SNP22861	1R	76.688
SNP22823	1R	77.705
SNP22862	1R	78.722
SNP22871	1R	79.638
SNP22872	1R	80.486
SNP23027	1R	82.725
SNP22968	1R	83.742
SNP22957	1R	85.641
SNP23131	1R	87.37
SNP23132	1R	88.387
SNP23133	1R	88.726
SNP23134	1R	90.286
SNP23135	1R	90.795
SNP23136	1R	91.473
SNP23137	1R	91.642
SNP23138	1R	91.812
SNP23148	1R	92.151
SNP23151	1R	92.49
SNP23194	1R	93.307
SNP23195	1R	94.493
SNP23196	1R	94.832
SNP23484	1R	95.341
SNP23485	1R	97.24
SNP23496	1R	97.579
SNP23495	1R	97.579
SNP23493	1R	97.579
SNP23491	1R	97.579
SNP23497	1R	97.749
SNP23499	1R	97.918
SNP23691	1R	98.257
SNP23694	1R	99.105
SNP23707	1R	100.36
SNP23742	1R	102.089
SNP23743	1R	102.767
SNP23716	1R	103.106
SNP23744	1R	103.615
SNP23746	1R	103.784
SNP23745	1R	103.784
SNP23747	1R	104.123
SNP23748	1R	104.632
SNP23804	1R	105.479
SNP23749	1R	106.666
SNP23812	1R	107.887
SNP23851	1R	108.565
SNP23862	1R	109.141
SNP23880	1R	109.65
SNP23922	1R	110.497
SNP23954	1R	112.057
SNP23956	1R	113.482
SNP23955	1R	113.482
SNP23962	1R	113.889
SNP23963	1R	114.228
SNP23977	1R	114.466
SNP23964	1R	114.636
SNP23985	1R	115.145
SNP23978	1R	115.145
SNP24007	1R	115.315
SNP24008	1R	116.162
SNP24009	1R	116.332
SNP24010	1R	116.501
SNP24011	1R	116.671
SNP24435	1R	117.179
SNP24425	1R	117.179
SNP24327	1R	117.179
SNP24057	1R	117.349
SNP24707	1R	117.857
SNP25136	1R	119.417
SNP24985	1R	120.943
SNP49863	2R	0
SNP49849	2R	0
SNP49837	2R	0
SNP49836	2R	0
SNP49835	2R	0
SNP49834	2R	0
SNP49833	2R	0
SNP49832	2R	0
SNP49831	2R	2.579
SNP49830	2R	4.073
SNP49809	2R	4.581
SNP49812	2R	6.076
SNP49808	2R	7.776
SNP49751	2R	8.728
SNP49740	2R	8.966
SNP49739	2R	10.9
SNP49738	2R	11.069
SNP49737	2R	11.069
SNP49736	2R	11.239
SNP49735	2R	11.578
SNP49656	2R	11.815
SNP49710	2R	12.493
SNP49709	2R	12.832
SNP49609	2R	13.341
SNP49608	2R	13.748
SNP49607	2R	14.325
SNP49869	2R	14.664
SNP49871	2R	15.003
SNP49897	2R	15.512
SNP49915	2R	16.529
SNP49956	2R	17.376
SNP49957	2R	17.546
SNP49958	2R	17.885
SNP49960	2R	18.224
SNP49961	2R	18.393
SNP49963	2R	18.393
SNP49965	2R	18.393
SNP49966	2R	18.393
SNP49967	2R	18.732
SNP50015	2R	18.97
SNP50016	2R	18.97
SNP50026	2R	19.309
SNP50027	2R	19.479
SNP50031	2R	19.717
SNP50033	2R	20.973
SNP50100	2R	21.312
SNP50101	2R	23.211
SNP50103	2R	23.825
SNP50104	2R	23.825
SNP50105	2R	23.825
SNP50106	2R	23.994
SNP50107	2R	24.164
SNP50126	2R	24.672
SNP50130	2R	24.842
SNP50132	2R	24.842
SNP50142	2R	25.35
SNP50143	2R	25.52
SNP50134	2R	25.689
SNP50158	2R	26.028
SNP50159	2R	26.197
SNP50193	2R	26.367
SNP50215	2R	26.605
SNP50194	2R	26.944
SNP50205	2R	27.113
SNP50284	2R	27.452
SNP50216	2R	27.961
SNP50285	2R	29.351
SNP50455	2R	30.572
SNP50286	2R	31.419
SNP50466	2R	33.149
SNP50467	2R	33.488
SNP50586	2R	33.488
SNP50587	2R	34.574
SNP50591	2R	35.082
SNP50592	2R	35.591
SNP50593	2R	38.373
SNP50600	2R	38.373
SNP50601	2R	38.373
SNP50602	2R	38.712
SNP50677	2R	38.712
SNP50686	2R	39.051
SNP50687	2R	39.051
SNP50689	2R	39.051
SNP50690	2R	39.221
SNP50691	2R	39.221
SNP50692	2R	39.729
SNP50693	2R	39.729
SNP50707	2R	41.119
SNP50731	2R	43.019
SNP50802	2R	45.257
SNP50805	2R	47.496
SNP50803	2R	47.835
SNP50804	2R	47.835
SNP50806	2R	48.513
SNP50807	2R	48.513
SNP50808	2R	48.513
SNP50809	2R	48.683
SNP50928	2R	49.091
SNP50836	2R	49.261
SNP50912	2R	49.261
SNP51032	2R	49.43
SNP51070	2R	49.939
SNP51183	2R	50.786
SNP51184	2R	51.125
SNP51186	2R	51.295
SNP51549	2R	51.464
SNP51618	2R	51.973
SNP51874	2R	52.211
SNP51796	2R	52.55
SNP51709	2R	52.889
SNP52345	2R	53.567
SNP52346	2R	53.906
SNP52347	2R	53.906
SNP52677	2R	54.076
SNP52400	2R	54.415
SNP52649	2R	54.754
SNP52972	2R	55.771
SNP52973	2R	55.94
SNP53000	2R	56.279
SNP53578	2R	56.788
SNP53579	2R	56.957
SNP53610	2R	57.127
SNP53580	2R	57.296
SNP53608	2R	57.296
SNP53744	2R	57.466
SNP53775	2R	57.635
SNP53777	2R	57.635
SNP53613	2R	57.974
SNP53793	2R	58.144
SNP54393	2R	58.652
SNP54406	2R	58.652
SNP54407	2R	58.652
SNP54444	2R	58.652
SNP54465	2R	58.652
SNP55062	2R	58.652
SNP53906	2R	58.821
SNP53993	2R	58.821
SNP54061	2R	58.821
SNP54390	2R	58.821
SNP55089	2R	58.821
SNP55181	2R	58.821
SNP55245	2R	58.821
SNP55285	2R	58.821
SNP55370	2R	58.821
SNP55462	2R	58.821
SNP55538	2R	58.821
SNP55543	2R	58.821
SNP53902	2R	58.991
SNP55553	2R	59.499
SNP55572	2R	59.499
SNP55707	2R	59.499
SNP55676	2R	59.669
SNP55820	2R	59.669
SNP55832	2R	60.008
SNP55905	2R	60.008
SNP56009	2R	60.008
SNP56034	2R	60.008
SNP56123	2R	60.177
SNP55848	2R	60.347
SNP55849	2R	60.347
SNP56227	2R	60.347
SNP56277	2R	60.347
SNP56427	2R	60.347
SNP56428	2R	60.347
SNP56432	2R	60.347
SNP56478	2R	60.347
SNP56480	2R	60.347
SNP56481	2R	60.347
SNP56730	2R	60.347
SNP56849	2R	60.347
SNP56850	2R	60.347
SNP56851	2R	60.347
SNP57126	2R	60.347
SNP56449	2R	60.516
SNP56462	2R	60.516
SNP56562	2R	60.516
SNP56564	2R	60.516
SNP56602	2R	60.516
SNP56609	2R	60.516
SNP56610	2R	60.516
SNP56623	2R	60.516
SNP56638	2R	60.516
SNP56649	2R	60.516
SNP56690	2R	60.686
SNP56783	2R	60.686
SNP56847	2R	60.855
SNP57105	2R	60.855
SNP57107	2R	61.025
SNP57260	2R	61.025
SNP57704	2R	61.364
SNP57706	2R	61.364
SNP57710	2R	61.533
SNP57983	2R	61.533
SNP58247	2R	61.703
SNP58916	2R	61.872
SNP61295	2R	62.211
SNP61296	2R	62.381
SNP61220	2R	62.619
SNP61242	2R	62.788
SNP61297	2R	62.958
SNP61298	2R	63.467
SNP61299	2R	64.314
SNP61325	2R	64.484
SNP61416	2R	65.162
SNP61359	2R	65.331
SNP61360	2R	65.84
SNP61362	2R	66.518
SNP61417	2R	66.857
SNP61418	2R	68.417
SNP61419	2R	68.417
SNP61420	2R	68.586
SNP61421	2R	68.586
SNP61422	2R	68.586
SNP61423	2R	68.756
SNP61464	2R	69.637
SNP61470	2R	70.315
SNP61469	2R	70.485
SNP61425	2R	71.163
SNP61424	2R	71.502
SNP61493	2R	72.383
SNP61494	2R	72.891
SNP61495	2R	72.891
SNP61496	2R	73.061
SNP61497	2R	73.23
SNP61500	2R	73.569
SNP61501	2R	73.739
SNP61574	2R	73.739
SNP61633	2R	73.908
SNP61719	2R	74.078
SNP61728	2R	74.078
SNP61842	2R	74.078
SNP61849	2R	74.417
SNP61888	2R	74.586
SNP61889	2R	74.586
SNP61890	2R	74.586
SNP61891	2R	74.586
SNP61952	2R	74.586
SNP61993	2R	74.586
SNP62038	2R	74.586
SNP62397	2R	74.925
SNP62320	2R	75.264
SNP62045	2R	75.434
SNP62114	2R	75.773
SNP63519	2R	76.18
SNP63270	2R	76.35
SNP63666	2R	76.689
SNP63667	2R	76.859
SNP63668	2R	77.267
SNP63740	2R	77.676
SNP63669	2R	78.593
SNP63697	2R	79.61
SNP63727	2R	80.018
SNP64034	2R	80.696
SNP64035	2R	82.459
SNP64036	2R	83.85
SNP64479	2R	85.07
SNP64483	2R	85.648
SNP64504	2R	86.835
SNP64508	2R	87.682
SNP64514	2R	88.7
SNP64696	2R	89.411
SNP65343	2R	90.877
SNP65448	2R	92.097
SNP65473	2R	92.979
SNP65474	2R	93.826
SNP65475	2R	95.183
SNP65479	2R	96.03
SNP65638	2R	96.878
SNP65480	2R	97.725
SNP65920	2R	98.946
SNP65928	2R	99.963
SNP65930	2R	101.557
SNP66217	2R	101.965
SNP66216	2R	102.643
SNP66220	2R	103.321
SNP66221	2R	103.66
SNP66223	2R	103.829
SNP66333	2R	104.272
SNP66337	2R	104.272
SNP66381	2R	104.272
SNP66620	2R	104.78
SNP25	3R	0
SNP24	3R	0.169
SNP23	3R	0.339
SNP69	3R	3.89
SNP70	3R	4.059
SNP71	3R	4.059
SNP72	3R	4.907
SNP471	3R	6.064
SNP917	3R	7.971
SNP1089	3R	9.566
SNP1090	3R	10.244
SNP1091	3R	11.803
SNP1093	3R	13.872
SNP1095	3R	15.502
SNP1126	3R	16.249
SNP1401	3R	17.266
SNP1402	3R	17.774
SNP1403	3R	18.113
SNP1297	3R	18.622
SNP1407	3R	19.3
SNP1406	3R	19.3
SNP1405	3R	19.3
SNP1408	3R	19.469
SNP1431	3R	19.639
SNP1494	3R	19.808
SNP1731	3R	20.147
SNP1836	3R	20.486
SNP1844	3R	20.656
SNP1980	3R	20.995
SNP2010	3R	21.572
SNP2066	3R	21.911
SNP2076	3R	22.081
SNP2106	3R	22.42
SNP2008	3R	22.928
SNP2061	3R	23.166
SNP2060	3R	23.166
SNP2030	3R	23.336
SNP2065	3R	23.505
SNP2064	3R	23.505
SNP2117	3R	23.744
SNP2116	3R	24.082
SNP2125	3R	24.421
SNP2126	3R	24.591
SNP2137	3R	24.93
SNP2129	3R	25.099
SNP2140	3R	25.269
SNP2157	3R	25.608
SNP2156	3R	25.608
SNP2175	3R	25.947
SNP2195	3R	26.116
SNP2170	3R	26.116
SNP2169	3R	26.116
SNP2227	3R	26.286
SNP2168	3R	26.286
SNP2167	3R	26.286
SNP2232	3R	26.286
SNP2141	3R	26.455
SNP2192	3R	26.625
SNP2193	3R	26.863
SNP2312	3R	27.032
SNP2282	3R	27.202
SNP2281	3R	27.202
SNP2194	3R	27.202
SNP2280	3R	27.371
SNP2245	3R	27.541
SNP2199	3R	27.541
SNP2198	3R	27.541
SNP2197	3R	27.541
SNP2196	3R	27.541
SNP2226	3R	27.541
SNP2225	3R	27.541
SNP2258	3R	27.88
SNP2257	3R	27.88
SNP2327	3R	28.219
SNP2328	3R	28.558
SNP2386	3R	28.897
SNP2340	3R	29.066
SNP2338	3R	29.236
SNP2388	3R	30.253
SNP2399	3R	30.422
SNP2465	3R	30.66
SNP2464	3R	30.66
SNP2461	3R	30.83
SNP2430	3R	31.169
SNP2422	3R	31.338
SNP2530	3R	31.847
SNP2466	3R	32.016
SNP2565	3R	32.525
SNP2597	3R	32.864
SNP2644	3R	33.203
SNP2631	3R	33.203
SNP2630	3R	33.203
SNP2643	3R	33.372
SNP2576	3R	33.881
SNP2575	3R	33.881
SNP2583	3R	34.05
SNP2564	3R	34.22
SNP2563	3R	34.22
SNP2604	3R	34.389
SNP2605	3R	34.728
SNP2645	3R	34.897
SNP2608	3R	34.897
SNP2607	3R	34.897
SNP2606	3R	34.897
SNP2649	3R	34.897
SNP2651	3R	34.897
SNP2562	3R	35.236
SNP2561	3R	35.236
SNP2719	3R	35.575
SNP2757	3R	36.153
SNP2756	3R	36.153
SNP2784	3R	36.899
SNP2935	3R	37.137
SNP2764	3R	37.137
SNP2994	3R	37.476
SNP2993	3R	37.476
SNP2881	3R	37.884
SNP2882	3R	38.053
SNP2995	3R	38.291
SNP3168	3R	38.63
SNP3167	3R	38.63
SNP2973	3R	38.801
SNP2922	3R	38.97
SNP2760	3R	39.14
SNP2759	3R	39.14
SNP3599	3R	39.378
SNP3678	3R	39.547
SNP3605	3R	39.547
SNP3593	3R	39.547
SNP3799	3R	39.717
SNP3739	3R	39.717
SNP3586	3R	39.717
SNP3589	3R	39.717
SNP3578	3R	39.717
SNP3580	3R	39.886
SNP3572	3R	39.886
SNP3450	3R	39.886
SNP3597	3R	40.056
SNP3596	3R	40.056
SNP3738	3R	40.225
SNP3848	3R	40.395
SNP3835	3R	40.395
SNP3891	3R	40.395
SNP3877	3R	40.395
SNP3875	3R	40.395
SNP3874	3R	40.395
SNP3865	3R	40.395
SNP3864	3R	40.395
SNP3861	3R	40.395
SNP3837	3R	40.395
SNP3765	3R	40.395
SNP3614	3R	40.395
SNP3613	3R	40.395
SNP3314	3R	40.734
SNP3286	3R	41.073
SNP3229	3R	41.48
SNP3224	3R	41.48
SNP3197	3R	41.65
SNP3285	3R	42.158
SNP3284	3R	42.158
SNP3283	3R	42.158
SNP3282	3R	42.158
SNP3281	3R	42.158
SNP3173	3R	42.158
SNP3172	3R	42.158
SNP3171	3R	42.158
SNP3367	3R	42.158
SNP3368	3R	42.158
SNP3443	3R	42.158
SNP3633	3R	42.328
SNP3632	3R	42.328
SNP3592	3R	42.328
SNP3590	3R	42.328
SNP3449	3R	42.328
SNP3448	3R	42.328
SNP3430	3R	42.328
SNP3924	3R	42.667
SNP3901	3R	42.667
SNP3893	3R	42.667
SNP3892	3R	42.667
SNP5539	3R	42.836
SNP5500	3R	42.836
SNP9126	3R	42.836
SNP8791	3R	42.836
SNP8320	3R	42.836
SNP7662	3R	42.836
SNP7582	3R	42.836
SNP7515	3R	42.836
SNP7036	3R	42.836
SNP7013	3R	42.836
SNP6850	3R	42.836
SNP6727	3R	42.836
SNP6675	3R	42.836
SNP6661	3R	42.836
SNP6397	3R	42.836
SNP5943	3R	42.836
SNP5942	3R	42.836
SNP5771	3R	42.836
SNP5706	3R	42.836
SNP5678	3R	42.836
SNP5676	3R	42.836
SNP5670	3R	42.836
SNP5653	3R	42.836
SNP5651	3R	42.836
SNP5611	3R	42.836
SNP5604	3R	42.836
SNP5603	3R	42.836
SNP5595	3R	42.836
SNP5559	3R	42.836
SNP5442	3R	42.836
SNP5438	3R	42.836
SNP5364	3R	42.836
SNP4992	3R	42.836
SNP5419	3R	42.836
SNP6794	3R	42.836
SNP6786	3R	42.836
SNP6870	3R	42.836
SNP9016	3R	42.836
SNP6630	3R	42.836
SNP6592	3R	42.836
SNP5996	3R	42.836
SNP5075	3R	42.836
SNP4714	3R	42.836
SNP4713	3R	42.836
SNP5493	3R	43.006
SNP5469	3R	43.006
SNP5270	3R	43.006
SNP5302	3R	43.175
SNP4693	3R	43.345
SNP4675	3R	43.345
SNP4581	3R	43.345
SNP4037	3R	43.514
SNP4036	3R	43.514
SNP4035	3R	43.514
SNP4147	3R	43.514
SNP4146	3R	43.514
SNP4784	3R	43.684
SNP8234	3R	43.854
SNP4811	3R	43.854
SNP4740	3R	43.854
SNP4839	3R	43.854
SNP6523	3R	44.193
SNP4509	3R	44.193
SNP6652	3R	44.362
SNP6649	3R	44.362
SNP4202	3R	44.362
SNP4451	3R	44.362
SNP6386	3R	44.532
SNP6422	3R	44.702
SNP6228	3R	44.702
SNP6139	3R	45.041
SNP6145	3R	45.041
SNP5094	3R	45.041
SNP6182	3R	45.38
SNP9115	3R	45.549
SNP7409	3R	45.549
SNP6931	3R	45.549
SNP6587	3R	45.549
SNP6569	3R	45.549
SNP6567	3R	45.549
SNP6566	3R	45.549
SNP6565	3R	45.549
SNP6528	3R	45.549
SNP6383	3R	45.549
SNP6246	3R	45.549
SNP6133	3R	45.549
SNP4911	3R	45.549
SNP8947	3R	45.549
SNP9028	3R	45.549
SNP10120	3R	45.888
SNP10119	3R	45.888
SNP10114	3R	45.888
SNP10152	3R	45.888
SNP10092	3R	46.127
SNP10091	3R	46.127
SNP10025	3R	46.297
SNP9777	3R	46.535
SNP9877	3R	46.704
SNP9864	3R	46.874
SNP9768	3R	47.043
SNP9886	3R	47.043
SNP9876	3R	47.043
SNP10048	3R	47.382
SNP9944	3R	47.621
SNP9943	3R	47.621
SNP10104	3R	47.791
SNP10149	3R	48.029
SNP10123	3R	48.029
SNP10161	3R	48.029
SNP10230	3R	48.436
SNP10221	3R	48.436
SNP10232	3R	48.775
SNP10215	3R	49.114
SNP10145	3R	49.453
SNP10144	3R	49.453
SNP10337	3R	49.623
SNP10338	3R	49.792
SNP10339	3R	50.03
SNP10340	3R	50.708
SNP10541	3R	51.455
SNP10567	3R	52.032
SNP10601	3R	52.439
SNP10602	3R	53.287
SNP10606	3R	53.626
SNP10605	3R	53.626
SNP10603	3R	53.795
SNP10799	3R	54.473
SNP10754	3R	55.22
SNP10753	3R	55.389
SNP10752	3R	55.389
SNP10755	3R	55.728
SNP10816	3R	56.406
SNP10819	3R	56.915
SNP10847	3R	57.084
SNP10848	3R	57.254
SNP10849	3R	57.593
SNP10933	3R	58.102
SNP10936	3R	58.78
SNP11064	3R	59.288
SNP11228	3R	59.627
SNP11229	3R	59.966
SNP11231	3R	60.305
SNP11230	3R	60.305
SNP11232	3R	60.475
SNP11233	3R	61.153
SNP11234	3R	61.391
SNP11235	3R	61.9
SNP11284	3R	62.138
SNP11285	3R	62.647
SNP11355	3R	63.09
SNP11305	3R	63.431
SNP11308	3R	63.77
SNP11367	3R	64.516
SNP11356	3R	64.516
SNP12429	3R	65.025
SNP12430	3R	66.212
SNP12432	3R	66.381
SNP12431	3R	66.381
SNP12436	3R	66.72
SNP12438	3R	67.059
SNP12437	3R	67.059
SNP12505	3R	67.568
SNP12610	3R	68.246
SNP12611	3R	69.263
SNP12699	3R	69.602
SNP12747	3R	70.619
SNP12748	3R	71.127
SNP12749	3R	71.466
SNP12864	3R	72.213
SNP12865	3R	73.23
SNP12873	3R	73.569
SNP12872	3R	73.738
SNP12871	3R	73.908
SNP12870	3R	73.908
SNP12866	3R	74.485
SNP12868	3R	74.655
SNP12867	3R	74.655
SNP13033	3R	75.231
SNP13036	3R	76.418
SNP13037	3R	76.927
SNP13210	3R	77.71
SNP13212	3R	78.557
SNP13221	3R	79.473
SNP13295	3R	80.151
SNP13352	3R	81.677
SNP13413	3R	82.525
SNP13414	3R	83.203
SNP13469	3R	83.711
SNP13470	3R	85.136
SNP13713	3R	86.257
SNP13796	3R	89.994
SNP13798	3R	91.153
SNP13821	3R	92.07
SNP13880	3R	92.986
SNP13984	3R	94.144
SNP14054	3R	95.399
SNP14129	3R	96.925
SNP14140	3R	99.029
SNP14141	3R	102.016
SNP14142	3R	102.798
SNP14611	3R	105.75
SNP14343	3R	106.937
SNP14342	3R	107.107
SNP14639	3R	108.463
SNP27263	4R	0
SNP26170	4R	0
SNP26192	4R	0
SNP26191	4R	0
SNP27062	4R	0
SNP26187	4R	0
SNP26965	4R	0
SNP26802	4R	0
SNP26186	4R	0
SNP26745	4R	0
SNP26171	4R	0
SNP26709	4R	0
SNP26729	4R	0
SNP26718	4R	0
SNP26730	4R	0
SNP26172	4R	0
SNP26749	4R	0
SNP26190	4R	0
SNP26966	4R	0
SNP26194	4R	0
SNP26185	4R	0
SNP27064	4R	0
SNP26193	4R	0
SNP26189	4R	0
SNP26112	4R	0
SNP27264	4R	0.916
SNP27265	4R	1.493
SNP27299	4R	2.171
SNP27266	4R	2.51
SNP27563	4R	3.358
SNP27564	4R	3.596
SNP27614	4R	4.274
SNP27615	4R	4.85
SNP27620	4R	5.359
SNP27628	4R	8.28
SNP27633	4R	10.63
SNP27632	4R	12.025
SNP27631	4R	13.832
SNP27627	4R	15.77
SNP27634	4R	17.351
SNP27636	4R	18.742
SNP28208	4R	23.215
SNP28462	4R	24.232
SNP27635	4R	24.402
SNP28241	4R	24.572
SNP28460	4R	24.572
SNP28522	4R	24.741
SNP28062	4R	24.741
SNP28524	4R	24.911
SNP28250	4R	24.911
SNP28249	4R	24.911
SNP28523	4R	24.911
SNP28659	4R	25.488
SNP28662	4R	25.996
SNP28663	4R	26.404
SNP28665	4R	27.082
SNP29329	4R	28.406
SNP29331	4R	31.157
SNP29332	4R	33.125
SNP29577	4R	35.121
SNP29578	4R	36.376
SNP29579	4R	38.183
SNP30157	4R	38.759
SNP30158	4R	39.782
SNP30159	4R	40.937
SNP30776	4R	42.502
SNP30937	4R	44.539
SNP31921	4R	44.881
SNP31121	4R	45.898
SNP32852	4R	47.118
SNP33043	4R	47.457
SNP33073	4R	47.865
SNP33051	4R	48.373
SNP32998	4R	49.221
SNP33045	4R	50.068
SNP33081	4R	50.746
SNP33705	4R	51.255
SNP33706	4R	51.424
SNP32853	4R	51.424
SNP34573	4R	51.763
SNP34689	4R	51.933
SNP34690	4R	52.103
SNP33052	4R	52.103
SNP31922	4R	52.103
SNP34691	4R	52.273
SNP33067	4R	52.273
SNP33053	4R	52.273
SNP34831	4R	52.442
SNP33079	4R	52.442
SNP33080	4R	52.442
SNP33703	4R	52.442
SNP33702	4R	52.442
SNP33072	4R	52.442
SNP33071	4R	52.442
SNP33054	4R	52.442
SNP34834	4R	52.781
SNP34884	4R	53.29
SNP33082	4R	53.29
SNP34888	4R	55.189
SNP34922	4R	55.867
SNP34923	4R	56.714
SNP35034	4R	57.392
SNP35035	4R	59.904
SNP35036	4R	61.633
SNP35118	4R	61.972
SNP34692	4R	61.972
SNP35037	4R	62.142
SNP35134	4R	62.65
SNP35138	4R	62.888
SNP35136	4R	63.396
SNP35137	4R	63.804
SNP35162	4R	64.651
SNP35033	4R	64.651
SNP35254	4R	65.16
SNP35255	4R	65.499
SNP35256	4R	65.838
SNP35303	4R	66.007
SNP35370	4R	66.346
SNP35307	4R	67.194
SNP35160	4R	67.194
SNP35135	4R	67.194
SNP35140	4R	67.194
SNP35309	4R	67.363
SNP35139	4R	67.363
SNP35308	4R	67.533
SNP35410	4R	67.702
SNP35141	4R	67.702
SNP35411	4R	67.872
SNP35821	4R	68.041
SNP36108	4R	68.55
SNP35819	4R	68.719
SNP36109	4R	69.228
SNP36110	4R	70.075
SNP36183	4R	70.245
SNP35374	4R	70.245
SNP36184	4R	70.415
SNP36212	4R	70.923
SNP36215	4R	71.366
SNP36285	4R	71.536
SNP36213	4R	71.705
SNP36289	4R	72.553
SNP36583	4R	73.231
SNP36584	4R	73.638
SNP36851	4R	74.215
SNP36936	4R	75.879
SNP37383	4R	76.456
SNP37565	4R	77.202
SNP37567	4R	77.544
SNP37569	4R	77.713
SNP37570	4R	78.227
SNP37571	4R	78.568
SNP37574	4R	79.585
SNP38059	4R	80.975
SNP38060	4R	82.231
SNP38061	4R	83.078
SNP38085	4R	84.876
SNP38086	4R	85.729
SNP38125	4R	86.746
SNP38204	4R	87.254
SNP38255	4R	89.562
SNP38256	4R	90.24
SNP38290	4R	91.63
SNP38257	4R	91.971
SNP38258	4R	92.718
SNP38303	4R	94.516
SNP38291	4R	95.601
SNP38292	4R	96.11
SNP38334	4R	97.704
SNP38304	4R	98.789
SNP38348	4R	99.944
SNP38347	4R	100.691
SNP38356	4R	101.708
SNP38382	4R	102.624
SNP38427	4R	103.132
SNP38383	4R	104.727
SNP38428	4R	105.066
SNP38429	4R	105.812
SNP38346	4R	105.812
SNP38435	4R	105.982
SNP38335	4R	105.982
SNP38336	4R	105.982
SNP38559	4R	106.151
SNP38345	4R	106.151
SNP38527	4R	106.321
SNP38628	4R	106.49
SNP38643	4R	106.49
SNP38433	4R	106.49
SNP38357	4R	106.49
SNP38437	4R	106.49
SNP38434	4R	106.829
SNP38430	4R	106.829
SNP38652	4R	106.829
SNP38653	4R	106.829
SNP83102	5R	0
SNP83101	5R	0
SNP83100	5R	0
SNP83094	5R	0
SNP83093	5R	0
SNP83092	5R	0
SNP83079	5R	0
SNP83024	5R	0
SNP83023	5R	0
SNP83116	5R	0.169
SNP83114	5R	0.169
SNP83128	5R	0.508
SNP83127	5R	0.508
SNP83126	5R	0.508
SNP83125	5R	0.508
SNP83124	5R	0.508
SNP83117	5R	0.508
SNP83115	5R	0.508
SNP83152	5R	1.186
SNP83153	5R	1.525
SNP83255	5R	1.864
SNP83324	5R	3.698
SNP83256	5R	3.698
SNP83325	5R	19.421
SNP83328	5R	20.846
SNP83376	5R	23.085
SNP83410	5R	23.593
SNP83409	5R	23.593
SNP83386	5R	23.593
SNP83464	5R	23.932
SNP83429	5R	23.932
SNP83411	5R	23.932
SNP83448	5R	24.271
SNP83465	5R	24.441
SNP83450	5R	24.441
SNP83449	5R	24.441
SNP83469	5R	24.61
SNP83468	5R	24.61
SNP83481	5R	25.119
SNP83470	5R	25.119
SNP83483	5R	25.288
SNP83482	5R	25.288
SNP83510	5R	25.966
SNP83511	5R	26.644
SNP83519	5R	27.322
SNP83520	5R	29.018
SNP83521	5R	30.443
SNP83522	5R	31.121
SNP83523	5R	31.629
SNP83524	5R	33.189
SNP83526	5R	34.952
SNP83525	5R	34.952
SNP83528	5R	35.122
SNP83527	5R	35.122
SNP83529	5R	35.63
SNP83530	5R	36.888
SNP83531	5R	38.483
SNP83532	5R	38.822
SNP83539	5R	39.569
SNP83605	5R	41.402
SNP83606	5R	41.572
SNP83607	5R	42.928
SNP83608	5R	43.098
SNP83623	5R	43.606
SNP83647	5R	43.776
SNP83759	5R	44.115
SNP83758	5R	44.115
SNP83686	5R	44.115
SNP83659	5R	44.115
SNP83761	5R	44.284
SNP83760	5R	44.284
SNP83763	5R	44.454
SNP83762	5R	44.454
SNP83783	5R	44.624
SNP83782	5R	44.624
SNP83836	5R	44.963
SNP83821	5R	44.963
SNP83835	5R	44.963
SNP83816	5R	44.963
SNP83812	5R	44.963
SNP83781	5R	45.132
SNP83841	5R	45.471
SNP83840	5R	45.471
SNP83839	5R	45.471
SNP83845	5R	45.81
SNP83842	5R	45.81
SNP83888	5R	45.98
SNP83880	5R	45.98
SNP83879	5R	45.98
SNP83917	5R	46.149
SNP83912	5R	46.149
SNP83906	5R	46.149
SNP84051	5R	46.319
SNP84323	5R	46.319
SNP84304	5R	46.319
SNP84303	5R	46.319
SNP84282	5R	46.319
SNP84050	5R	46.319
SNP84043	5R	46.319
SNP84042	5R	46.319
SNP84041	5R	46.319
SNP84040	5R	46.319
SNP84039	5R	46.319
SNP84038	5R	46.319
SNP84037	5R	46.319
SNP84029	5R	46.319
SNP84028	5R	46.319
SNP84012	5R	46.319
SNP84011	5R	46.319
SNP84004	5R	46.319
SNP83996	5R	46.319
SNP83995	5R	46.319
SNP83993	5R	46.319
SNP83992	5R	46.319
SNP83991	5R	46.319
SNP83990	5R	46.319
SNP83989	5R	46.319
SNP83987	5R	46.319
SNP83978	5R	46.319
SNP83977	5R	46.319
SNP83924	5R	46.319
SNP83923	5R	46.319
SNP83922	5R	46.319
SNP83921	5R	46.319
SNP84079	5R	46.488
SNP84078	5R	46.488
SNP84077	5R	46.488
SNP84076	5R	46.488
SNP84176	5R	46.657
SNP84179	5R	46.657
SNP84178	5R	46.657
SNP84177	5R	46.657
SNP84175	5R	46.657
SNP84146	5R	46.657
SNP84145	5R	46.657
SNP84139	5R	46.657
SNP84138	5R	46.657
SNP84137	5R	46.657
SNP84136	5R	46.657
SNP84135	5R	46.657
SNP84123	5R	46.657
SNP84080	5R	46.657
SNP84182	5R	46.828
SNP84183	5R	46.997
SNP84250	5R	47.167
SNP84246	5R	47.167
SNP84245	5R	47.167
SNP84244	5R	47.167
SNP84235	5R	47.167
SNP84227	5R	47.167
SNP84226	5R	47.167
SNP84220	5R	47.167
SNP84189	5R	47.167
SNP84188	5R	47.167
SNP84187	5R	47.167
SNP84186	5R	47.167
SNP84185	5R	47.167
SNP84184	5R	47.167
SNP84345	5R	47.336
SNP84288	5R	47.336
SNP84287	5R	47.336
SNP84273	5R	47.336
SNP84272	5R	47.336
SNP84271	5R	47.336
SNP84261	5R	47.336
SNP84260	5R	47.336
SNP84358	5R	47.506
SNP84346	5R	47.506
SNP84359	5R	47.675
SNP84389	5R	47.845
SNP84390	5R	48.014
SNP84388	5R	48.014
SNP84366	5R	48.014
SNP84365	5R	48.014
SNP84364	5R	48.014
SNP84405	5R	48.183
SNP84404	5R	48.183
SNP84400	5R	48.183
SNP84399	5R	48.183
SNP84398	5R	48.183
SNP84391	5R	48.183
SNP84392	5R	48.183
SNP84333	5R	48.353
SNP84406	5R	48.692
SNP84439	5R	49.031
SNP84668	5R	49.2
SNP84669	5R	49.37
SNP84680	5R	49.539
SNP84670	5R	49.539
SNP84702	5R	49.709
SNP84701	5R	49.709
SNP84693	5R	49.709
SNP84679	5R	49.709
SNP84684	5R	49.709
SNP84683	5R	49.709
SNP84682	5R	49.709
SNP84681	5R	49.709
SNP84874	5R	50.048
SNP84870	5R	50.048
SNP84779	5R	50.048
SNP84703	5R	50.048
SNP84875	5R	50.217
SNP84903	5R	50.387
SNP84893	5R	50.387
SNP84892	5R	50.387
SNP84882	5R	50.387
SNP84881	5R	50.387
SNP84880	5R	50.387
SNP84877	5R	50.387
SNP84876	5R	50.387
SNP84897	5R	50.557
SNP84906	5R	50.726
SNP84904	5R	50.726
SNP85478	5R	51.065
SNP85426	5R	51.065
SNP85358	5R	51.065
SNP85357	5R	51.065
SNP84907	5R	51.235
SNP84905	5R	51.235
SNP85804	5R	51.404
SNP85800	5R	51.404
SNP85794	5R	51.404
SNP85788	5R	51.404
SNP85782	5R	51.404
SNP85772	5R	51.404
SNP85771	5R	51.404
SNP85770	5R	51.404
SNP85738	5R	51.404
SNP86296	5R	51.743
SNP86193	5R	51.743
SNP85681	5R	51.743
SNP85680	5R	51.743
SNP85664	5R	51.743
SNP85663	5R	51.743
SNP85662	5R	51.743
SNP85654	5R	51.743
SNP85653	5R	51.743
SNP85650	5R	51.743
SNP85649	5R	51.743
SNP85648	5R	51.743
SNP85626	5R	51.743
SNP85620	5R	51.743
SNP85619	5R	51.743
SNP85609	5R	51.743
SNP85588	5R	51.743
SNP85587	5R	51.743
SNP85582	5R	51.743
SNP85581	5R	51.743
SNP85570	5R	51.743
SNP85569	5R	51.743
SNP85544	5R	51.743
SNP85543	5R	51.743
SNP85542	5R	51.743
SNP85541	5R	51.743
SNP86381	5R	52.082
SNP86367	5R	52.082
SNP86366	5R	52.082
SNP86360	5R	52.082
SNP86340	5R	52.082
SNP86339	5R	52.082
SNP86337	5R	52.082
SNP86312	5R	52.082
SNP86311	5R	52.082
SNP86299	5R	52.082
SNP86297	5R	52.082
SNP85509	5R	52.421
SNP85507	5R	52.421
SNP85499	5R	52.421
SNP85516	5R	52.421
SNP85515	5R	52.421
SNP85514	5R	52.421
SNP85513	5R	52.421
SNP85512	5R	52.421
SNP85511	5R	52.421
SNP85505	5R	52.421
SNP85491	5R	52.421
SNP85690	5R	52.76
SNP87118	5R	52.76
SNP87110	5R	53.099
SNP87109	5R	53.099
SNP87094	5R	53.099
SNP87092	5R	53.099
SNP87091	5R	53.099
SNP87126	5R	53.099
SNP87097	5R	53.269
SNP87096	5R	53.269
SNP87095	5R	53.269
SNP87137	5R	53.507
SNP87127	5R	53.507
SNP87111	5R	53.507
SNP88567	5R	53.846
SNP85480	5R	53.846
SNP85479	5R	53.846
SNP85510	5R	53.846
SNP85487	5R	53.846
SNP87082	5R	53.846
SNP87081	5R	53.846
SNP87080	5R	53.846
SNP87079	5R	53.846
SNP87068	5R	53.846
SNP86988	5R	53.846
SNP86986	5R	53.846
SNP86971	5R	53.846
SNP86967	5R	53.846
SNP86966	5R	53.846
SNP86962	5R	53.846
SNP86951	5R	53.846
SNP86938	5R	53.846
SNP86931	5R	53.846
SNP86930	5R	53.846
SNP86929	5R	53.846
SNP86928	5R	53.846
SNP86917	5R	53.846
SNP86916	5R	53.846
SNP86915	5R	53.846
SNP86914	5R	53.846
SNP86908	5R	53.846
SNP86902	5R	53.846
SNP86901	5R	53.846
SNP86900	5R	53.846
SNP86898	5R	53.846
SNP86897	5R	53.846
SNP86890	5R	53.846
SNP86888	5R	53.846
SNP86887	5R	53.846
SNP86866	5R	53.846
SNP86850	5R	53.846
SNP86849	5R	53.846
SNP86830	5R	53.846
SNP86828	5R	53.846
SNP86820	5R	53.846
SNP86819	5R	53.846
SNP86675	5R	53.846
SNP86664	5R	53.846
SNP86663	5R	53.846
SNP86660	5R	53.846
SNP86655	5R	53.846
SNP86651	5R	53.846
SNP86643	5R	53.846
SNP86635	5R	53.846
SNP86634	5R	53.846
SNP86632	5R	53.846
SNP86625	5R	53.846
SNP86624	5R	53.846
SNP86617	5R	53.846
SNP86605	5R	53.846
SNP86603	5R	53.846
SNP86596	5R	53.846
SNP86595	5R	53.846
SNP86582	5R	53.846
SNP86581	5R	53.846
SNP86580	5R	53.846
SNP86579	5R	53.846
SNP86556	5R	53.846
SNP86518	5R	53.846
SNP86517	5R	53.846
SNP86507	5R	53.846
SNP86461	5R	53.846
SNP86459	5R	53.846
SNP86458	5R	53.846
SNP86444	5R	53.846
SNP86443	5R	53.846
SNP86442	5R	53.846
SNP86431	5R	53.846
SNP86430	5R	53.846
SNP86410	5R	53.846
SNP86403	5R	53.846
SNP86401	5R	53.846
SNP86397	5R	53.846
SNP86396	5R	53.846
SNP86393	5R	53.846
SNP86392	5R	53.846
SNP86391	5R	53.846
SNP86371	5R	53.846
SNP86370	5R	53.846
SNP86352	5R	53.846
SNP86351	5R	53.846
SNP86348	5R	53.846
SNP86347	5R	53.846
SNP86189	5R	53.846
SNP86174	5R	53.846
SNP86173	5R	53.846
SNP86172	5R	53.846
SNP86143	5R	53.846
SNP86132	5R	53.846
SNP86131	5R	53.846
SNP86126	5R	53.846
SNP86125	5R	53.846
SNP86121	5R	53.846
SNP86120	5R	53.846
SNP86119	5R	53.846
SNP86100	5R	53.846
SNP86099	5R	53.846
SNP86098	5R	53.846
SNP86095	5R	53.846
SNP86055	5R	53.846
SNP86054	5R	53.846
SNP86033	5R	53.846
SNP86032	5R	53.846
SNP86026	5R	53.846
SNP86017	5R	53.846
SNP86016	5R	53.846
SNP86014	5R	53.846
SNP86013	5R	53.846
SNP85998	5R	53.846
SNP85997	5R	53.846
SNP85996	5R	53.846
SNP85987	5R	53.846
SNP85952	5R	53.846
SNP85933	5R	53.846
SNP85921	5R	53.846
SNP85920	5R	53.846
SNP85919	5R	53.846
SNP85917	5R	53.846
SNP85916	5R	53.846
SNP85915	5R	53.846
SNP85833	5R	53.846
SNP85832	5R	53.846
SNP85814	5R	53.846
SNP85740	5R	53.846
SNP85736	5R	53.846
SNP85701	5R	53.846
SNP85700	5R	53.846
SNP85699	5R	53.846
SNP85698	5R	53.846
SNP85697	5R	53.846
SNP85692	5R	53.846
SNP87150	5R	53.846
SNP87087	5R	53.846
SNP86382	5R	53.846
SNP85534	5R	53.846
SNP85813	5R	53.846
SNP88571	5R	54.185
SNP88650	5R	54.355
SNP88583	5R	54.355
SNP88582	5R	54.355
SNP88581	5R	54.355
SNP88580	5R	54.355
SNP88577	5R	54.355
SNP88575	5R	54.524
SNP88989	5R	54.863
SNP88988	5R	54.863
SNP88987	5R	54.863
SNP88585	5R	54.863
SNP88651	5R	54.863
SNP88584	5R	54.863
SNP88997	5R	55.202
SNP89079	5R	55.372
SNP89080	5R	55.372
SNP89049	5R	55.372
SNP88998	5R	55.372
SNP88996	5R	55.372
SNP88990	5R	55.372
SNP89310	5R	55.541
SNP89078	5R	55.541
SNP89077	5R	55.541
SNP89076	5R	55.541
SNP89061	5R	55.541
SNP89060	5R	55.541
SNP89059	5R	55.541
SNP89058	5R	55.541
SNP89153	5R	55.541
SNP89152	5R	55.711
SNP89148	5R	55.711
SNP89137	5R	55.711
SNP89136	5R	55.711
SNP89135	5R	55.711
SNP89128	5R	55.711
SNP89126	5R	55.711
SNP89119	5R	55.711
SNP89118	5R	55.711
SNP89117	5R	55.711
SNP89116	5R	55.711
SNP89115	5R	55.711
SNP89311	5R	56.05
SNP89407	5R	56.22
SNP89406	5R	56.22
SNP89381	5R	56.22
SNP89377	5R	56.22
SNP89375	5R	56.22
SNP89364	5R	56.22
SNP89357	5R	56.22
SNP89356	5R	56.22
SNP89338	5R	56.22
SNP89337	5R	56.22
SNP89336	5R	56.22
SNP89319	5R	56.22
SNP89312	5R	56.22
SNP89434	5R	56.389
SNP89408	5R	56.389
SNP89568	5R	56.559
SNP89567	5R	56.559
SNP89565	5R	56.559
SNP89557	5R	56.559
SNP89538	5R	56.559
SNP89525	5R	56.559
SNP89515	5R	56.559
SNP89572	5R	56.728
SNP89574	5R	56.898
SNP89569	5R	56.898
SNP89613	5R	57.067
SNP89576	5R	57.067
SNP89611	5R	57.237
SNP89734	5R	57.406
SNP89622	5R	57.745
SNP89616	5R	57.745
SNP89731	5R	58.254
SNP89836	5R	58.593
SNP89837	5R	58.762
SNP89935	5R	58.932
SNP90055	5R	59.271
SNP89920	5R	59.271
SNP89919	5R	59.271
SNP89918	5R	59.271
SNP90440	5R	59.509
SNP90441	5R	59.916
SNP90443	5R	60.933
SNP90494	5R	61.102
SNP90579	5R	61.272
SNP90578	5R	61.272
SNP90577	5R	61.272
SNP90582	5R	61.441
SNP90581	5R	61.441
SNP90580	5R	61.441
SNP90617	5R	61.611
SNP90618	5R	61.78
SNP90619	5R	61.951
SNP90638	5R	62.12
SNP90762	5R	62.29
SNP90642	5R	62.29
SNP90763	5R	62.459
SNP90779	5R	62.967
SNP90782	5R	63.205
SNP90785	5R	63.544
SNP90828	5R	63.714
SNP90891	5R	64.222
SNP90829	5R	65.07
SNP90985	5R	65.239
SNP90984	5R	66.087
SNP90983	5R	66.426
SNP90982	5R	69.143
SNP91413	5R	70.669
SNP91717	5R	71.347
SNP91744	5R	72.025
SNP91745	5R	74.263
SNP91886	5R	74.772
SNP92044	5R	76.197
SNP92045	5R	78.674
SNP92057	5R	78.912
SNP92085	5R	80.268
SNP92086	5R	82.167
SNP92087	5R	82.845
SNP92092	5R	83.354
SNP92560	5R	84.201
SNP92561	5R	86.508
SNP92562	5R	87.664
SNP92564	5R	88.579
SNP92593	5R	88.817
SNP92591	5R	88.987
SNP92594	5R	89.225
SNP93193	5R	89.564
SNP93197	5R	90.412
SNP93194	5R	90.92
SNP93385	5R	92.584
SNP93386	5R	93.601
SNP93387	5R	94.11
SNP93388	5R	94.788
SNP93391	5R	95.127
SNP93395	5R	95.297
SNP93394	5R	95.297
SNP93393	5R	95.297
SNP93392	5R	95.297
SNP93417	5R	95.466
SNP93396	5R	95.466
SNP93529	5R	95.636
SNP93675	5R	95.975
SNP93781	5R	97.162
SNP93782	5R	99.4
SNP93948	5R	100.655
SNP94035	5R	102.894
SNP94036	5R	104.388
SNP94038	5R	105.883
SNP94039	5R	106.847
SNP94058	5R	107.188
SNP94060	5R	107.357
SNP94075	5R	107.934
SNP94076	5R	108.511
SNP94147	5R	109.189
SNP94400	5R	112.21
SNP94401	5R	113.635
SNP94402	5R	114.822
SNP94422	5R	116.178
SNP94443	5R	116.856
SNP94423	5R	117.026
SNP94444	5R	117.365
SNP94502	5R	117.704
SNP94503	5R	118.213
SNP94568	5R	118.552
SNP94567	5R	118.552
SNP94569	5R	119.06
SNP94571	5R	119.229
SNP94573	5R	119.399
SNP94574	5R	119.568
SNP94570	5R	119.568
SNP94579	5R	119.907
SNP94578	5R	119.907
SNP94576	5R	119.907
SNP94575	5R	119.907
SNP94580	5R	120.077
SNP94577	5R	120.315
SNP94622	5R	120.553
SNP94678	5R	121.061
SNP94581	5R	121.4
SNP95188	5R	121.808
SNP95078	5R	122.723
SNP94972	5R	123.232
SNP94971	5R	123.74
SNP94872	5R	124.079
SNP94834	5R	124.757
SNP94833	5R	124.927
SNP94832	5R	125.266
SNP94807	5R	126.182
SNP95252	5R	126.521
SNP95253	5R	127.029
SNP95251	5R	127.029
SNP95254	5R	127.606
SNP95256	5R	128.115
SNP95257	5R	128.793
SNP95674	5R	129.878
SNP95675	5R	132.937
SNP95676	5R	133.278
SNP95859	5R	137.535
SNP95864	5R	139.48
SNP95906	5R	139.48
SNP95910	5R	140.666
SNP95911	5R	140.904
SNP95977	5R	141.142
SNP96011	5R	142.165
SNP95978	5R	142.165
SNP96012	5R	142.673
SNP96013	5R	143.012
SNP68246	6R	0
SNP68251	6R	0
SNP68252	6R	0
SNP68253	6R	0
SNP68254	6R	0
SNP68255	6R	0
SNP68257	6R	0
SNP68260	6R	0
SNP68261	6R	0
SNP68263	6R	0
SNP68264	6R	0
SNP68265	6R	0.203
SNP68267	6R	5.076
SNP68294	6R	8.133
SNP68653	6R	16.789
SNP68654	6R	20.909
SNP68837	6R	24.968
SNP68840	6R	30.324
SNP68845	6R	32.327
SNP68846	6R	33.887
SNP68849	6R	34.395
SNP68866	6R	34.903
SNP68869	6R	35.073
SNP68916	6R	35.581
SNP68884	6R	35.92
SNP68899	6R	35.92
SNP68901	6R	35.92
SNP68862	6R	36.429
SNP68960	6R	36.768
SNP68968	6R	37.107
SNP69045	6R	37.988
SNP68972	6R	39.209
SNP69075	6R	41.142
SNP69183	6R	41.99
SNP69089	6R	42.498
SNP69186	6R	42.668
SNP69193	6R	43.007
SNP69197	6R	43.515
SNP69587	6R	44.024
SNP69258	6R	44.532
SNP69200	6R	44.871
SNP69424	6R	45.38
SNP69600	6R	45.888
SNP69601	6R	45.888
SNP69606	6R	46.397
SNP69934	6R	46.566
SNP69997	6R	46.566
SNP70048	6R	46.736
SNP70034	6R	46.905
SNP70361	6R	46.905
SNP70400	6R	46.905
SNP70548	6R	46.905
SNP74725	6R	47.244
SNP70426	6R	47.414
SNP72201	6R	47.414
SNP75268	6R	47.414
SNP75320	6R	47.414
SNP70611	6R	47.414
SNP70684	6R	47.583
SNP73655	6R	47.583
SNP72891	6R	47.583
SNP72781	6R	47.583
SNP72851	6R	47.583
SNP72896	6R	47.583
SNP70392	6R	47.583
SNP70393	6R	47.583
SNP70429	6R	47.583
SNP71596	6R	47.583
SNP71597	6R	47.583
SNP71803	6R	47.583
SNP72119	6R	47.583
SNP72120	6R	47.583
SNP72125	6R	47.583
SNP69731	6R	47.583
SNP69732	6R	47.583
SNP71888	6R	47.583
SNP71836	6R	47.583
SNP71833	6R	47.583
SNP71322	6R	47.753
SNP71181	6R	47.753
SNP70732	6R	47.753
SNP70126	6R	47.753
SNP70250	6R	47.753
SNP70478	6R	47.753
SNP70544	6R	47.753
SNP72142	6R	47.753
SNP70540	6R	47.753
SNP70557	6R	47.753
SNP70654	6R	47.753
SNP73601	6R	47.753
SNP71382	6R	47.922
SNP71312	6R	47.922
SNP71282	6R	47.922
SNP70635	6R	48.261
SNP74858	6R	48.6
SNP75044	6R	48.6
SNP75051	6R	48.6
SNP74783	6R	48.6
SNP74784	6R	48.6
SNP74890	6R	48.6
SNP71967	6R	48.939
SNP71996	6R	48.939
SNP72043	6R	48.939
SNP71357	6R	49.108
SNP75820	6R	49.278
SNP75989	6R	49.278
SNP76026	6R	49.278
SNP76125	6R	49.278
SNP76683	6R	49.278
SNP76753	6R	49.278
SNP76755	6R	49.278
SNP76756	6R	49.278
SNP75775	6R	49.278
SNP75865	6R	49.278
SNP75069	6R	49.278
SNP75080	6R	49.278
SNP74960	6R	49.278
SNP75978	6R	49.278
SNP73962	6R	49.278
SNP74062	6R	49.278
SNP75671	6R	49.516
SNP75652	6R	49.686
SNP75672	6R	49.686
SNP75747	6R	49.686
SNP73490	6R	49.686
SNP73637	6R	49.855
SNP73547	6R	49.855
SNP73974	6R	50.025
SNP73867	6R	50.025
SNP69589	6R	50.025
SNP73952	6R	50.025
SNP74105	6R	50.025
SNP74236	6R	50.025
SNP74237	6R	50.025
SNP74750	6R	50.025
SNP74952	6R	50.263
SNP74955	6R	50.602
SNP76229	6R	50.771
SNP76403	6R	50.941
SNP76402	6R	51.11
SNP76391	6R	51.28
SNP76392	6R	51.28
SNP76234	6R	51.28
SNP76224	6R	51.449
SNP76417	6R	51.449
SNP76354	6R	51.619
SNP76407	6R	51.619
SNP76404	6R	51.619
SNP76408	6R	51.619
SNP76423	6R	51.619
SNP76428	6R	51.619
SNP76409	6R	51.788
SNP76436	6R	51.788
SNP76438	6R	51.788
SNP76424	6R	51.788
SNP76004	6R	51.958
SNP76040	6R	51.958
SNP75132	6R	51.958
SNP76148	6R	51.958
SNP76174	6R	51.958
SNP76194	6R	51.958
SNP76022	6R	52.127
SNP71786	6R	52.365
SNP75178	6R	52.365
SNP75150	6R	52.365
SNP73148	6R	52.365
SNP75307	6R	52.365
SNP75308	6R	52.365
SNP75406	6R	52.365
SNP75468	6R	52.365
SNP75474	6R	52.365
SNP75767	6R	52.365
SNP75768	6R	52.365
SNP72517	6R	52.603
SNP71266	6R	52.603
SNP71267	6R	52.603
SNP76122	6R	52.603
SNP76757	6R	52.772
SNP76785	6R	53.111
SNP76811	6R	53.111
SNP76761	6R	53.111
SNP77022	6R	53.111
SNP77023	6R	53.111
SNP77024	6R	53.281
SNP77025	6R	53.789
SNP77026	6R	53.789
SNP77152	6R	54.671
SNP77104	6R	54.84
SNP77043	6R	54.84
SNP77041	6R	54.84
SNP77164	6R	54.84
SNP77208	6R	54.84
SNP77195	6R	55.179
SNP77283	6R	55.349
SNP77210	6R	55.518
SNP77304	6R	55.518
SNP77305	6R	55.518
SNP77315	6R	55.518
SNP77316	6R	55.518
SNP77317	6R	55.688
SNP77272	6R	55.857
SNP77273	6R	55.857
SNP77274	6R	55.857
SNP77275	6R	55.857
SNP77307	6R	56.027
SNP77308	6R	56.027
SNP77309	6R	56.027
SNP77363	6R	56.027
SNP77310	6R	56.027
SNP77346	6R	56.027
SNP77347	6R	56.027
SNP77371	6R	56.027
SNP77370	6R	56.027
SNP77194	6R	56.027
SNP77373	6R	56.196
SNP77396	6R	56.196
SNP77462	6R	56.196
SNP77385	6R	56.196
SNP77404	6R	56.196
SNP77476	6R	56.196
SNP77388	6R	56.196
SNP77384	6R	56.196
SNP77499	6R	56.366
SNP77536	6R	56.874
SNP77681	6R	57.383
SNP77748	6R	57.553
SNP77744	6R	57.553
SNP77746	6R	57.553
SNP77747	6R	57.553
SNP77745	6R	57.553
SNP77729	6R	57.892
SNP77712	6R	58.3
SNP77753	6R	58.808
SNP77692	6R	59.147
SNP77751	6R	59.317
SNP77752	6R	59.317
SNP77726	6R	59.486
SNP77727	6R	59.486
SNP77687	6R	59.995
SNP77790	6R	60.334
SNP77791	6R	60.334
[truncated: 664 more rows]

## Sheet: QTL summary
QTLs for heading date detected using the F2 population of Weining ´ Jingzhou rye varieties
QTL	SNPa	Chromosome	Position	LOD	Interval (Mb)	Additive effectb	Dominant effectc	Var (%)
Hd2R	SNP49709	2	38343381	8.19	24.04 ~ 62.78	-2.63	-0.81	12.16
Hd5R	SNP94060	5	777824176	8.31	774.70 ~ 815.66	-2.22	-1.8	10.83
Hd6R	SNP68654	6	25610809	6.6	8.09 ~ 34.75	-1.99	-2.84	11.72
a SNP showing the most significant effect.
bAdditive effect was calculated using the mean values of two homozygous genotypes with the formulae (ValueWN/WN - ValueJZ/JZ) / 2.
cDominant effect was calculated using the mean values of three genotypes with the formulae [ValueWN/JZ - (ValueWN/WN + ValueJZ/JZ) / 2].
Negative values indicate the additive or dominant effects contributed by Weining rye.
