# Supplementary material for: A high-quality genome assembly highlights rye genomic characteristics and agronomically important genes
Source: Nat Genet. 2021 Mar 18;53(4):574–84. doi: 10.1038/s41588-021-00808-z (PMC8035075; doi:10.1038/s41588-021-00808-z)
Supplement: Supplementary file 4 — Analysis of expression levels of the genes related to starch biosynthesis. [file 41588_2021_808_MOESM4_ESM.xlsx]

## Sheet: Supplementary Data 2
Supplementary Data 2. Analysis of expression levels of the genes related to starch biosynthesis

## Sheet: Starch biosynthesis genes
Expression levels of the genes related to starch biosynthesis in the root, stem, leaf, spike, and developing grain tissues of Weining rye
Gene	Name	Root	Stem	Leaf	Spike	Grains 10 DAA	Grains 20 DAA	Grains 30 DAA	Grains 40 DAA
ScWN5R01G582200	ScAGP-L2-P	0	9.13621	52.4575	11.9364	18.9708	11.0493	3.36665	0.376079
ScWN5R01G581600	ScAGP-L2-P	0	7.8092	38.5517	11.9287	10.4847	5.5519	2.17796	1.12229
ScWN5R01G184700	ScAGP-S2-P	0.443043	0.513734	0.476137	144.834	213.733	85.0012	23.612	19.2961
ScWN1R01G556700	ScAGP-L1-C	2.2366	2.88378	4.19581	138.39	532.549	319.153	173.185	28.8213
ScWN7R01G268800	ScAGP-S1-C	24.9859	54.2933	81.9293	78.7989	392.341	508.408	137.214	57.2816
ScWN4R01G463600	ScGBSSI	5.31003	0	0.080891	123.446	1005.51	558.692	103.292	8.05618
ScWN2R01G422600	ScGBSSII	0.288048	4.77442	0.529172	13.935	14.7966	0.755365	1.1046	2.04065
ScWN4R01G394300	ScSSI	2.66657	29.521	72.6464	68.3163	155.155	85.1967	28.6266	15.97
ScWN4R01G311700	ScSSIIa	0.243391	1.22092	0	31.3752	173.715	66.9759	12.3954	0.212805
ScWN6R01G257000	ScSSIIb	6.31863	21.8005	56.8977	47.5345	26.6109	7.80742	6.98865	7.08985
ScWN1R01G185100	ScSSIIc	10.8196	19.9276	21.2568	11.1863	6.01241	4.99517	3.75453	2.27905
ScWN1R01G330400	ScSSIIIa	0	0	0.360305	1.2839	10.072	6.97136	1.19991	0
ScWN1R01G500200	ScSSIIIa	0	0	0.346554	0.064354	3.0048	1.4928	0.218056	0
ScWN4R01G199100	ScSSIIIa	0.072525	0.08505	0.186521	0.805477	1.72152	5.76528	1.11941	0.157372
ScWN2R01G517800	ScSSIIIb	2.05992	3.20224	12.6231	16.7411	6.69635	4.33444	4.8001	3.35649
ScWN1R01G467000	ScSSIV	1.07312	2.59435	4.52481	2.50713	2.65264	0.796139	2.28679	0.665259
ScWN1R01G486700	ScSSIV	1.52287	4.78592	8.69155	2.95134	4.94912	1.95621	1.73349	1.73431
ScWN6R01G583300	ScSBEI	2.20891	5.6956	2.93229	13.7893	34.9424	165.866	119.722	26.0229
ScWN6R01G584400	ScSBEI	3.08445	4.53335	5.23195	15.5106	39.395	221.529	147.066	16.5164
ScWN2R01G323200	ScSBEIIa	7.23036	55.2209	75.4138	258.562	529.714	172.878	49.1185	19.1782
ScWN2R01G342700	ScSBEIIb	1.49712	1.96954	0.601253	8.22435	225.474	187.864	25.0129	2.18386
ScWN7R01G337200	ScSBEIII	3.45781	6.72102	11.0806	9.47038	5.70035	2.867	1.69005	1.37441
ScWN4R01G237900	ScISA1	7.17677	8.25775	6.59955	33.551	111.737	92.4612	25.0384	5.38036
ScWN1R01G341700	ScISA2	3.93438	4.41605	6.74367	13.9679	33.5493	15.9121	9.95719	5.93103
ScWN5R01G272000	ScISA3	4.05333	3.03808	5.0076	19.1686	5.87107	3.68899	5.85185	5.47643
ScWN4R01G378700	ScPUL	0.243188	1.82376	2.26907	9.46951	8.45637	47.9088	10.0739	5.90927
ScWN5R01G446600	ScPHO1	0.425586	11.9554	43.1387	84.6554	172.968	76.4317	12.4566	1.88746
ScWN3R01G454000	ScPHO2	0.158334	0.066137	2.35333	71.3964	2.02623	0.946907	0.353978	0.034074
ScWN3R01G454100	ScPHO2	6.37437	18.5506	38.2983	97.6174	60.8113	37.6175	22.1656	11.5933
ScWN2R01G161500	ScDPE1	0.872519	0.167859	0.202716	9.0819	7.73388	7.60279	6.24438	2.40143
ScWN2R01G159200	ScDPE2	0	0	0	0.577892	1.24137	4.49225	1.7073	2.05185
ScWN7R01G269800	ScGPT1	41.8203	30.9241	16.222	54.1791	47.5829	29.8677	31.7871	46.1877
ScWN5R01G436200	ScSuSy1	116.445	79.6916	95.757	75.3898	321.752	234.148	44.75	19.3381
ScWN4R01G349100	ScSuSy1	222.44	277.341	90.8054	261.552	395.089	280.677	112.07	28.9104
ScWN2R01G169900	ScSuSy2	11.8578	10.476	3.41955	112.166	1027.93	384.754	44.841	1.35263
ScWN2R01G524700	ScSuSy2	1.77702	0.916626	0.983862	34.0442	302.327	121.47	14.7976	0.631522
ScWN4R01G484200	ScSuSy2	68.9548	363.737	4.80066	28.9259	4.93023	4.16419	1.71545	0.135766
ScWN5R01G327700	ScUGPase1	26.1149	20.3905	37.466	81.2967	129.95	98.9453	39.9214	11.2128
ScWN5R01G396700	ScUGPase1	25.4007	17.8613	45.0652	43.1581	196.3	69.8871	22.2118	5.66385
ScWN4R01G563300	ScUGPase2	0	0	0.127629	80.3814	1.93258	0.259462	0.213221	0
ScWN4R01G096500	ScSPSI	23.7374	83.3663	235.513	76.3186	91.0599	35.2269	18.1432	0.522873
ScWN3R01G021900	ScSPSII	8.69101	15.6591	7.15714	9.69781	15.1196	9.96879	15.9813	7.06476
ScWN6R01G072300	ScSPSIII	54.9719	46.0341	36.5158	60.1574	54.7486	46.7271	38.3649	45.4022
ScWN6R01G544800	ScSPSIV	19.3831	23.6034	34.0168	34.87	54.156	21.7838	19.9244	31.8619
ScWN3R01G512400	ScSPSV	0.041591	0.104149	0.124507	97.7042	0.137255	1.57775	10.7758	26.7927
ScWN7R01G119300	ScSUT1	77.2766	254.119	308.532	162.173	1312.9	726.067	228.28	96.9496
ScWN5R01G020700	ScSUT2	76.3164	231.122	114.45	81.156	62.0711	48.7276	65.1338	100.285
The samples were collected from Weining rye plants cultivated under normal greenhouse conditions, and used in transcriptome sequencing. Each of the expression levels shown, calculated as transcripts per million, was the mean of four biological replicates (Supplementary Table 11). DAA, days after anthesis.
