# Supplementary material for: A high-quality genome assembly highlights rye genomic characteristics and agronomically important genes
Source: Nat Genet. 2021 Mar 18;53(4):574–84. doi: 10.1038/s41588-021-00808-z (PMC8035075; doi:10.1038/s41588-021-00808-z)
Supplement: Supplementary file 5 — A list of the 1,989 predicted DRA genes of Weining rye. [file 41588_2021_808_MOESM5_ESM.xlsx]

## Sheet: Sheet1
Supplementary Data 3. A list of the 1,989 predicted disease resistance associated genes of Weining rye
Gene id	Chromosome	Start	End	Strand	Family	Term
ScWN1R01G007900	1R	8860233	8871142	+	CNL	CC-NBS-LRR
ScWN1R01G013900	1R	11890621	11906291	+	NL	NBS-LRR
ScWN1R01G016000	1R	12722930	12728115	-	CNL	CC-NBS-LRR
ScWN1R01G018100	1R	13559731	13563498	-	NL	NBS-LRR
ScWN1R01G019200	1R	14226568	14229130	-	RLK	Receptor like kinase
ScWN1R01G019600	1R	14929632	14933498	+	NL	NBS-LRR
ScWN1R01G019700	1R	15197919	15201894	-	CNL	CC-NBS-LRR
ScWN1R01G021800	1R	16203998	16205563	-	NBS	Nucleotide-binding site
ScWN1R01G022400	1R	16413802	16415695	+	RLK	Receptor like kinase
ScWN1R01G022500	1R	16473791	16476320	+	RLK	Receptor like kinase
ScWN1R01G023400	1R	16656522	16659053	-	RLK	Receptor like kinase
ScWN1R01G023500	1R	16662163	16664930	-	RLK	Receptor like kinase
ScWN1R01G024300	1R	17438380	17440992	-	RLK	Receptor like kinase
ScWN1R01G027000	1R	19520027	19524507	+	RLK	Receptor like kinase
ScWN1R01G027100	1R	19567722	19572338	+	RLK	Receptor like kinase
ScWN1R01G029500	1R	20679312	20682678	-	NL	NBS-LRR
ScWN1R01G030000	1R	20879861	20927178	-	CNL	CC-NBS-LRR
ScWN1R01G030200	1R	21003462	21008507	-	CNL	CC-NBS-LRR
ScWN1R01G032700	1R	22366695	22696217	-	NL	NBS-LRR
ScWN1R01G033000	1R	23031878	23037818	-	CNL	CC-NBS-LRR
ScWN1R01G033100	1R	23038114	23043493	+	NL	NBS-LRR
ScWN1R01G033300	1R	23111527	23116954	+	NL	NBS-LRR
ScWN1R01G035700	1R	25396306	25398774	+	RLK	Receptor like kinase
ScWN1R01G036600	1R	26574218	26577844	+	RLK	Receptor like kinase
ScWN1R01G036700	1R	26718440	26723051	-	CNL	CC-NBS-LRR
ScWN1R01G036800	1R	26749396	26751331	-	NBS	Nucleotide-binding site
ScWN1R01G038100	1R	28124696	28132171	-	CNL	CC-NBS-LRR
ScWN1R01G038700	1R	29053919	29061481	-	RLK	Receptor like kinase
ScWN1R01G052200	1R	43698458	43700729	+	RLK	Receptor like kinase
ScWN1R01G052300	1R	43701729	43704962	+	RLK	Receptor like kinase
ScWN1R01G059500	1R	51982145	51987169	-	RLK	Receptor like kinase
ScWN1R01G062900	1R	54674376	54679181	-	CNL	CC-NBS-LRR
ScWN1R01G063000	1R	54869536	54880730	+	RLK	Receptor like kinase
ScWN1R01G063300	1R	55020847	55027104	-	CNL	CC-NBS-LRR
ScWN1R01G065300	1R	57076034	57078716	+	RLK	Receptor like kinase
ScWN1R01G065500	1R	57466060	57467375	+	RLK	Receptor like kinase
ScWN1R01G072200	1R	64901311	64901544	+	NBS	Nucleotide-binding site
ScWN1R01G074200	1R	69604857	69607083	-	RLK	Receptor like kinase
ScWN1R01G077500	1R	74166016	74169765	-	RLK	Receptor like kinase
ScWN1R01G077600	1R	74262975	74265500	-	RLK	Receptor like kinase
ScWN1R01G078500	1R	75698771	75707542	-	RLK	Receptor like kinase
ScWN1R01G079900	1R	77521995	77524536	+	RLP	Receptor like protein
ScWN1R01G080000	1R	77549934	77553435	-	RLK	Receptor like kinase
ScWN1R01G080800	1R	80404047	80407068	+	RLK	Receptor like kinase
ScWN1R01G083000	1R	82789758	82793137	-	CNL	CC-NBS-LRR
ScWN1R01G083200	1R	82910533	82915506	-	CNL	CC-NBS-LRR
ScWN1R01G083600	1R	83042007	83046952	-	RLP	Receptor like protein
ScWN1R01G084200	1R	83286764	83287829	+	RLK	Receptor like kinase
ScWN1R01G084700	1R	83476826	83480645	+	RLK	Receptor like kinase
ScWN1R01G084800	1R	83521041	83524883	+	RLK	Receptor like kinase
ScWN1R01G084900	1R	83660977	83673456	+	RLK	Receptor like kinase
ScWN1R01G086200	1R	84127598	84131228	-	RLK	Receptor like kinase
ScWN1R01G086300	1R	84138916	84142771	-	RLK	Receptor like kinase
ScWN1R01G086400	1R	84310167	84313630	-	RLK	Receptor like kinase
ScWN1R01G086600	1R	84332219	84348600	-	RLK	Receptor like kinase
ScWN1R01G086700	1R	84519749	84523581	-	RLK	Receptor like kinase
ScWN1R01G088200	1R	85501085	85504708	+	NL	NBS-LRR
ScWN1R01G090000	1R	86618527	86626672	+	CNL	CC-NBS-LRR
ScWN1R01G111100	1R	122119541	122125077	-	RLK	Receptor like kinase
ScWN1R01G111600	1R	122514318	122518572	+	NL	NBS-LRR
ScWN1R01G115100	1R	128969081	128978385	-	RLK	Receptor like kinase
ScWN1R01G116700	1R	130442520	130444774	+	NBS	Nucleotide-binding site
ScWN1R01G121900	1R	138706973	138716045	+	NBS	Nucleotide-binding site
ScWN1R01G122000	1R	138814251	138820122	-	CNL	CC-NBS-LRR
ScWN1R01G122100	1R	138865922	138870741	-	CNL	CC-NBS-LRR
ScWN1R01G122300	1R	139396639	139399073	-	RLK	Receptor like kinase
ScWN1R01G122400	1R	139485788	139488358	-	RLK	Receptor like kinase
ScWN1R01G125000	1R	143039307	143048949	-	RLK	Receptor like kinase
ScWN1R01G125500	1R	143441858	143447645	-	RLK	Receptor like kinase
ScWN1R01G126400	1R	144114391	144119155	+	NL	NBS-LRR
ScWN1R01G147200	1R	176120412	176124088	+	RLK	Receptor like kinase
ScWN1R01G147700	1R	176430398	176441012	+	RLK	Receptor like kinase
ScWN1R01G151400	1R	182991782	182995327	-	RLK	Receptor like kinase
ScWN1R01G152100	1R	184460922	184463810	+	RLK	Receptor like kinase
ScWN1R01G155000	1R	188991415	188995515	+	RLK	Receptor like kinase
ScWN1R01G155500	1R	189677372	189680267	-	RLP	Receptor like protein
ScWN1R01G156100	1R	190363502	190366854	+	RLP	Receptor like protein
ScWN1R01G156300	1R	190814496	190827439	+	RLK	Receptor like kinase
ScWN1R01G156400	1R	190906894	190909086	-	RLP	Receptor like protein
ScWN1R01G156500	1R	191032426	191044921	-	RLK	Receptor like kinase
ScWN1R01G157600	1R	193164873	193171044	-	TM-CC	transmembrane and coiled-coil protein
ScWN1R01G164300	1R	213034451	213048665	-	NL	NBS-LRR
ScWN1R01G167400	1R	227046093	227047813	+	RLP	Receptor like protein
ScWN1R01G168000	1R	230149946	230156316	+	RLK	Receptor like kinase
ScWN1R01G168200	1R	231745136	231750538	-	RLK	Receptor like kinase
ScWN1R01G181600	1R	331097934	331104096	+	RLK	Receptor like kinase
ScWN1R01G188600	1R	358873218	358916768	+	RLK	Receptor like kinase
ScWN1R01G188700	1R	359695855	359697859	+	RLK	Receptor like kinase
ScWN1R01G195900	1R	395393176	395399680	+	RLK	Receptor like kinase
ScWN1R01G196100	1R	395745068	395750476	+	RLK	Receptor like kinase
ScWN1R01G196300	1R	395836899	395842479	+	RLK	Receptor like kinase
ScWN1R01G196900	1R	397371091	397373499	+	RLK	Receptor like kinase
ScWN1R01G197100	1R	397671608	397676112	+	RLK	Receptor like kinase
ScWN1R01G197300	1R	398031549	398071854	-	TM-CC	transmembrane and coiled-coil protein
ScWN1R01G200000	1R	405863569	405865789	+	TM-CC	transmembrane and coiled-coil protein
ScWN1R01G203400	1R	413330565	413333281	-	RLK	Receptor like kinase
ScWN1R01G204100	1R	413919993	413923555	+	NL	NBS-LRR
ScWN1R01G215600	1R	444695694	444699567	-	RLK	Receptor like kinase
ScWN1R01G215700	1R	445120780	445124581	+	RLK	Receptor like kinase
ScWN1R01G215800	1R	445518757	445524779	+	RLK	Receptor like kinase
ScWN1R01G216100	1R	445807583	445808948	-	RLP	Receptor like protein
ScWN1R01G217900	1R	451572660	451577972	+	NL	NBS-LRR
ScWN1R01G219800	1R	456574268	456577273	-	RLK	Receptor like kinase
ScWN1R01G221300	1R	459234787	459242981	+	RLK	Receptor like kinase
ScWN1R01G226100	1R	467383581	467390642	+	TM-CC	transmembrane and coiled-coil protein
ScWN1R01G233900	1R	482824973	482827381	+	RLK	Receptor like kinase
ScWN1R01G261800	1R	539192597	539195802	+	RLK	Receptor like kinase
ScWN1R01G264900	1R	543728142	543731113	+	RLK	Receptor like kinase
ScWN1R01G268600	1R	547434379	547441942	+	TM-CC	transmembrane and coiled-coil protein
ScWN1R01G268900	1R	547643583	547645245	-	RLK	Receptor like kinase
ScWN1R01G272900	1R	554959412	554961148	+	TM-CC	transmembrane and coiled-coil protein
ScWN1R01G275000	1R	557387714	557395620	+	RLK	Receptor like kinase
ScWN1R01G285300	1R	570788628	570792481	-	CNL	CC-NBS-LRR
ScWN1R01G286000	1R	571562395	571567050	+	RLK	Receptor like kinase
ScWN1R01G286900	1R	572126565	572132810	-	RLK	Receptor like kinase
ScWN1R01G291700	1R	580270218	580274562	-	TM-CC	transmembrane and coiled-coil protein
ScWN1R01G293700	1R	583296731	583300944	+	CNL	CC-NBS-LRR
ScWN1R01G294900	1R	586902012	586907412	-	TM-CC	transmembrane and coiled-coil protein
ScWN1R01G302700	1R	597243542	597247898	+	TM-CC	transmembrane and coiled-coil protein
ScWN1R01G303800	1R	599031426	599035555	+	RLK	Receptor like kinase
ScWN1R01G310900	1R	619374073	619377645	+	RLK	Receptor like kinase
ScWN1R01G317700	1R	631567100	631569583	+	RLK	Receptor like kinase
ScWN1R01G328000	1R	653557595	653568124	+	NL	NBS-LRR
ScWN1R01G330600	1R	658669500	658672276	+	RLK	Receptor like kinase
ScWN1R01G332500	1R	661638444	661641443	-	RLK	Receptor like kinase
ScWN1R01G333800	1R	663029193	663032403	+	RLK	Receptor like kinase
ScWN1R01G334600	1R	663785962	663789369	+	RLK	Receptor like kinase
ScWN1R01G336600	1R	666103803	666110305	+	CNL	CC-NBS-LRR
ScWN1R01G342400	1R	673421143	673422794	-	TM-CC	transmembrane and coiled-coil protein
ScWN1R01G343800	1R	675997316	676007843	-	TM-CC	transmembrane and coiled-coil protein
ScWN1R01G344500	1R	677057213	677061335	+	RLK	Receptor like kinase
ScWN1R01G349300	1R	682615156	682616647	-	TM-CC	transmembrane and coiled-coil protein
ScWN1R01G353000	1R	689194760	689196672	-	TM-CC	transmembrane and coiled-coil protein
ScWN1R01G355300	1R	694854177	694857268	+	RLK	Receptor like kinase
ScWN1R01G355600	1R	695670542	695673875	+	NL	NBS-LRR
ScWN1R01G355700	1R	695677646	695681188	-	RLK	Receptor like kinase
ScWN1R01G356200	1R	696924872	696928941	-	RLK	Receptor like kinase
ScWN1R01G361800	1R	706983006	706984941	-	RLK	Receptor like kinase
ScWN1R01G364100	1R	710318573	710322309	+	RLK	Receptor like kinase
ScWN1R01G366200	1R	712973286	712975430	+	RLP	Receptor like protein
ScWN1R01G371000	1R	718147691	718153772	+	CNL	CC-NBS-LRR
ScWN1R01G372400	1R	719964377	719967764	-	CNL	CC-NBS-LRR
ScWN1R01G372500	1R	719974367	719978859	-	CNL	CC-NBS-LRR
ScWN1R01G372600	1R	720188127	720191861	+	RLK	Receptor like kinase
ScWN1R01G374600	1R	722162465	722165349	-	RLK	Receptor like kinase
ScWN1R01G374700	1R	722288795	722291734	-	RLK	Receptor like kinase
ScWN1R01G375100	1R	722614988	722618154	+	RLK	Receptor like kinase
ScWN1R01G384900	1R	736055408	736057844	-	RLK	Receptor like kinase
ScWN1R01G385000	1R	736058990	736061402	-	RLK	Receptor like kinase
ScWN1R01G388300	1R	743728192	743734058	+	NL	NBS-LRR
ScWN1R01G401000	1R	758196660	758201588	+	RLK	Receptor like kinase
ScWN1R01G401300	1R	758438718	758445409	-	RLK	Receptor like kinase
ScWN1R01G404200	1R	761465520	761467693	-	RLK	Receptor like kinase
ScWN1R01G404300	1R	761517178	761521389	+	RLK	Receptor like kinase
ScWN1R01G406700	1R	764063606	764074155	-	CNL	CC-NBS-LRR
ScWN1R01G408300	1R	768086746	768092837	-	RLK	Receptor like kinase
ScWN1R01G410100	1R	770612369	770619269	-	RLK	Receptor like kinase
ScWN1R01G412000	1R	773326830	773331868	-	RLK	Receptor like kinase
ScWN1R01G412700	1R	773538390	773543418	+	RLK	Receptor like kinase
ScWN1R01G418300	1R	779849276	779851831	-	RLK	Receptor like kinase
ScWN1R01G418400	1R	779870827	779874200	+	CNL	CC-NBS-LRR
ScWN1R01G419500	1R	781052708	781068087	+	CNL	CC-NBS-LRR
ScWN1R01G430400	1R	793000244	793011155	-	RLK	Receptor like kinase
ScWN1R01G430700	1R	793154978	793158908	-	RLK	Receptor like kinase
ScWN1R01G433400	1R	796186030	796190210	-	NL	NBS-LRR
ScWN1R01G433700	1R	796554389	796561063	+	RLK	Receptor like kinase
ScWN1R01G436800	1R	799995997	799999733	+	RLK	Receptor like kinase
ScWN1R01G437100	1R	800328624	800336497	+	TM-CC	transmembrane and coiled-coil protein
ScWN1R01G437200	1R	800577633	800589830	-	TM-CC	transmembrane and coiled-coil protein
ScWN1R01G437900	1R	801514969	801518602	+	CNL	CC-NBS-LRR
ScWN1R01G451400	1R	819996006	820001688	-	RLK	Receptor like kinase
ScWN1R01G454100	1R	824460321	824465724	+	RLK	Receptor like kinase
ScWN1R01G457900	1R	828471506	828489486	+	RLK	Receptor like kinase
ScWN1R01G460300	1R	830168550	830172718	-	RLK	Receptor like kinase
ScWN1R01G465200	1R	835319408	835325888	-	CNL	CC-NBS-LRR
ScWN1R01G468800	1R	838638107	838642530	+	NL	NBS-LRR
ScWN1R01G468900	1R	838645201	838647023	+	CN	CC-NBS
ScWN1R01G471600	1R	840925041	840927075	-	RLK	Receptor like kinase
ScWN1R01G471700	1R	840929554	840936931	-	RLK	Receptor like kinase
ScWN1R01G476400	1R	845839336	845843878	+	RLK	Receptor like kinase
ScWN1R01G478500	1R	848191177	848194984	+	NL	NBS-LRR
ScWN1R01G481300	1R	851723700	851737763	+	RLK	Receptor like kinase
ScWN1R01G481800	1R	852018549	852021483	+	RLP	Receptor like protein
ScWN1R01G484700	1R	854554728	854601648	-	RLK	Receptor like kinase
ScWN1R01G484900	1R	854652275	854656218	+	RLK	Receptor like kinase
ScWN1R01G485100	1R	854711263	854713852	+	RLK	Receptor like kinase
ScWN1R01G487000	1R	857023031	857024498	+	CN	CC-NBS
ScWN1R01G487100	1R	857028244	857030497	+	CN	CC-NBS
ScWN1R01G487200	1R	857030747	857033601	+	CN	CC-NBS
ScWN1R01G487300	1R	857034163	857036319	+	CN	CC-NBS
ScWN1R01G487400	1R	857038808	857040293	+	CN	CC-NBS
ScWN1R01G492500	1R	862712951	862717982	+	RLK	Receptor like kinase
ScWN1R01G492600	1R	862762584	862764737	+	RLP	Receptor like protein
ScWN1R01G492700	1R	862774836	862779473	+	RLK	Receptor like kinase
ScWN1R01G492800	1R	862813125	862817593	+	RLK	Receptor like kinase
ScWN1R01G493000	1R	862949921	862956788	+	RLK	Receptor like kinase
ScWN1R01G493100	1R	863378271	863382770	-	RLK	Receptor like kinase
ScWN1R01G493200	1R	863384019	863388937	-	RLK	Receptor like kinase
ScWN1R01G493800	1R	863791716	863795865	+	RLK	Receptor like kinase
ScWN1R01G493900	1R	863797702	863803946	-	RLK	Receptor like kinase
ScWN1R01G494000	1R	863805154	863810185	-	RLK	Receptor like kinase
ScWN1R01G502600	1R	871131873	871135197	+	TM-CC	transmembrane and coiled-coil protein
ScWN1R01G505100	1R	873247460	873253013	-	CNL	CC-NBS-LRR
ScWN1R01G515300	1R	880013560	880037557	-	RLK	Receptor like kinase
ScWN1R01G517100	1R	881322974	881334519	-	CNL	CC-NBS-LRR
ScWN1R01G519500	1R	884569952	884573524	-	CNL	CC-NBS-LRR
ScWN1R01G519600	1R	884588598	884593465	-	CN	CC-NBS
ScWN1R01G520500	1R	885301082	885306249	+	CNL	CC-NBS-LRR
ScWN1R01G523100	1R	887997207	888004020	-	RLK	Receptor like kinase
ScWN1R01G523200	1R	888091682	888098440	+	RLK	Receptor like kinase
ScWN1R01G527500	1R	892137054	892140873	-	CNL	CC-NBS-LRR
ScWN1R01G528600	1R	893151807	893154237	-	RLK	Receptor like kinase
ScWN1R01G535100	1R	900142348	900144689	+	RLP	Receptor like protein
ScWN1R01G535200	1R	900414177	900423627	-	RLK	Receptor like kinase
ScWN1R01G539400	1R	906982764	906987492	-	RLK	Receptor like kinase
ScWN1R01G540100	1R	907764333	907766124	-	RLK	Receptor like kinase
ScWN1R01G540200	1R	907766189	907768841	-	RLP	Receptor like protein
ScWN1R01G541800	1R	909538057	909544707	+	RLK	Receptor like kinase
ScWN1R01G546700	1R	912520609	912531572	+	NL	NBS-LRR
ScWN1R01G549100	1R	914174555	914180566	+	CNL	CC-NBS-LRR
ScWN1R01G553700	1R	918546064	918558042	+	CNL	CC-NBS-LRR
ScWN1R01G553800	1R	918596183	918605979	+	CNL	CC-NBS-LRR
ScWN1R01G554200	1R	918690604	918718166	+	CN	CC-NBS
ScWN1R01G555800	1R	919662244	919666053	+	RLK	Receptor like kinase
ScWN1R01G557300	1R	920983137	920984567	-	TM-CC	transmembrane and coiled-coil protein
ScWN1R01G558500	1R	921735587	921738738	-	RLK	Receptor like kinase
ScWN1R01G558600	1R	921796863	921800736	-	RLK	Receptor like kinase
ScWN1R01G558700	1R	921802684	921805907	+	RLK	Receptor like kinase
ScWN1R01G559700	1R	922897225	922901061	-	RLK	Receptor like kinase
ScWN1R01G561600	1R	924064538	924067772	-	RLK	Receptor like kinase
ScWN1R01G563200	1R	925025159	925034073	+	CN	CC-NBS
ScWN1R01G572100	1R	930352802	930358188	-	NL	NBS-LRR
ScWN1R01G572500	1R	930398641	930401932	+	RLK	Receptor like kinase
ScWN1R01G572600	1R	930425236	930429924	+	RLK	Receptor like kinase
ScWN1R01G572800	1R	930479888	930485207	+	TM-CC	transmembrane and coiled-coil protein
ScWN1R01G573700	1R	930888491	930894731	-	RLK	Receptor like kinase
ScWN1R01G574900	1R	932490848	932494824	-	CNL	CC-NBS-LRR
ScWN1R01G575300	1R	932818618	932854605	-	CNL	CC-NBS-LRR
ScWN1R01G576700	1R	933671014	933675903	-	CNL	CC-NBS-LRR
ScWN1R01G576800	1R	933692238	933710858	-	CNL	CC-NBS-LRR
ScWN1R01G580700	1R	935664309	935668132	-	RLK	Receptor like kinase
ScWN1R01G580800	1R	935756847	935761930	-	RLK	Receptor like kinase
ScWN2R01G000900	2R	566613	571458	+	RLK	Receptor like kinase
ScWN2R01G002300	2R	2074170	2080863	-	RLK	Receptor like kinase
ScWN2R01G008800	2R	6371962	6375370	-	NL	NBS-LRR
ScWN2R01G011600	2R	7573906	7584018	+	RLK	Receptor like kinase
ScWN2R01G012600	2R	7873396	7875269	-	RLK	Receptor like kinase
ScWN2R01G017600	2R	12539793	12541911	+	RLK	Receptor like kinase
ScWN2R01G017700	2R	12556935	12560366	+	RLK	Receptor like kinase
ScWN2R01G017800	2R	12561347	12566312	+	RLK	Receptor like kinase
ScWN2R01G029200	2R	23248695	23255158	-	NL	NBS-LRR
ScWN2R01G036300	2R	27939548	27941990	+	RLK	Receptor like kinase
ScWN2R01G037200	2R	28224972	28227408	-	RLK	Receptor like kinase
ScWN2R01G050600	2R	41352519	41357660	-	RLK	Receptor like kinase
ScWN2R01G051900	2R	43093976	43095445	+	RLK	Receptor like kinase
ScWN2R01G052300	2R	43343495	43347886	-	RLK	Receptor like kinase
ScWN2R01G053000	2R	44124119	44126155	+	RLK	Receptor like kinase
ScWN2R01G058300	2R	48503618	48506633	-	RLK	Receptor like kinase
ScWN2R01G060600	2R	51718548	51728130	-	RLK	Receptor like kinase
ScWN2R01G062600	2R	54398928	54402546	+	RLK	Receptor like kinase
ScWN2R01G063200	2R	55486252	55487338	+	RLP	Receptor like protein
ScWN2R01G063800	2R	55819147	55822191	-	RLP	Receptor like protein
ScWN2R01G063900	2R	55870404	55873461	-	RLP	Receptor like protein
ScWN2R01G064000	2R	55891899	55894969	-	RLP	Receptor like protein
ScWN2R01G064100	2R	56268041	56270133	+	RLK	Receptor like kinase
ScWN2R01G064200	2R	56288626	56290387	+	RLK	Receptor like kinase
ScWN2R01G064300	2R	56351918	56354015	+	RLK	Receptor like kinase
ScWN2R01G080400	2R	85680416	85684151	-	NL	NBS-LRR
ScWN2R01G080900	2R	87027623	87030362	-	RLK	Receptor like kinase
ScWN2R01G088900	2R	98921396	98924469	+	RLK	Receptor like kinase
ScWN2R01G098800	2R	108577293	108580835	+	RLK	Receptor like kinase
ScWN2R01G101900	2R	112673585	112683615	-	RLK	Receptor like kinase
ScWN2R01G107700	2R	120937456	120989022	+	RLK	Receptor like kinase
ScWN2R01G108300	2R	121738713	121741712	-	CNL	CC-NBS-LRR
ScWN2R01G110500	2R	124195643	124198024	-	RLK	Receptor like kinase
ScWN2R01G116000	2R	128910390	128915182	-	CNL	CC-NBS-LRR
ScWN2R01G119800	2R	135139730	135142646	-	RLK	Receptor like kinase
ScWN2R01G124300	2R	139213201	139223591	+	RLK	Receptor like kinase
ScWN2R01G124800	2R	139632147	139634206	-	RLK	Receptor like kinase
ScWN2R01G152700	2R	178924148	178927976	-	RLK	Receptor like kinase
ScWN2R01G160600	2R	187694062	187698797	-	RLK	Receptor like kinase
ScWN2R01G168900	2R	201332790	201339253	-	RLK	Receptor like kinase
ScWN2R01G178400	2R	219527917	219531301	+	RLK	Receptor like kinase
ScWN2R01G178900	2R	220055790	220059177	-	RLK	Receptor like kinase
ScWN2R01G184000	2R	225716503	225725066	+	CNL	CC-NBS-LRR
ScWN2R01G185300	2R	228035990	228040434	+	RLK	Receptor like kinase
ScWN2R01G198200	2R	257101803	257103789	-	RLK	Receptor like kinase
ScWN2R01G198300	2R	257108424	257110473	-	RLK	Receptor like kinase
ScWN2R01G198400	2R	257138974	257141223	-	RLK	Receptor like kinase
ScWN2R01G198600	2R	258017905	258020213	+	RLK	Receptor like kinase
ScWN2R01G199600	2R	258484022	258487794	+	RLK	Receptor like kinase
ScWN2R01G201600	2R	259638941	259640293	+	RLP	Receptor like protein
ScWN2R01G201700	2R	259682613	259684833	+	RLK	Receptor like kinase
ScWN2R01G202300	2R	260394722	260401045	-	CNL	CC-NBS-LRR
ScWN2R01G202400	2R	260443010	260451495	-	CNL	CC-NBS-LRR
ScWN2R01G203800	2R	261899109	261902337	-	NL	NBS-LRR
ScWN2R01G204700	2R	262965484	262969467	-	NL	NBS-LRR
ScWN2R01G206000	2R	266301859	266304216	+	RLK	Receptor like kinase
ScWN2R01G208100	2R	269693721	269696190	+	RLK	Receptor like kinase
ScWN2R01G211100	2R	275799549	275801634	+	RLK	Receptor like kinase
ScWN2R01G212500	2R	278172814	278177305	-	RLK	Receptor like kinase
ScWN2R01G213500	2R	280043300	280044116	-	TX	TIR-unknown domain
ScWN2R01G214300	2R	281955939	281962649	+	RLK	Receptor like kinase
ScWN2R01G214800	2R	283496756	283500949	-	TM-CC	transmembrane and coiled-coil protein
ScWN2R01G221600	2R	299930725	299934489	-	RLK	Receptor like kinase
ScWN2R01G221900	2R	300284298	300291125	+	RLK	Receptor like kinase
ScWN2R01G222000	2R	300468000	300472657	+	RLK	Receptor like kinase
ScWN2R01G222100	2R	300653755	300657583	+	RLK	Receptor like kinase
ScWN2R01G224600	2R	304765550	304766886	-	RLK	Receptor like kinase
ScWN2R01G225700	2R	305744074	305746135	-	RLK	Receptor like kinase
ScWN2R01G225800	2R	305779390	305781718	-	RLK	Receptor like kinase
ScWN2R01G227000	2R	307412966	307416714	-	RLK	Receptor like kinase
ScWN2R01G227100	2R	307467535	307472084	+	RLK	Receptor like kinase
ScWN2R01G227200	2R	307551229	307553919	-	RLK	Receptor like kinase
ScWN2R01G227300	2R	307554226	307560601	+	RLK	Receptor like kinase
ScWN2R01G227400	2R	307559131	307564227	-	RLK	Receptor like kinase
ScWN2R01G227500	2R	307619708	307622847	-	RLK	Receptor like kinase
ScWN2R01G227700	2R	307948825	307952662	-	RLK	Receptor like kinase
ScWN2R01G228300	2R	309242851	309246748	-	RLK	Receptor like kinase
ScWN2R01G228400	2R	309267635	309271166	+	RLK	Receptor like kinase
ScWN2R01G229900	2R	312351787	312355476	-	RLK	Receptor like kinase
ScWN2R01G230000	2R	312376229	312385456	-	RLK	Receptor like kinase
ScWN2R01G230100	2R	312680340	312683716	-	RLK	Receptor like kinase
ScWN2R01G230200	2R	312685107	312687850	-	RLK	Receptor like kinase
ScWN2R01G241600	2R	347138185	347143194	+	TX	TIR-unknown domain
ScWN2R01G243000	2R	357299358	357305018	+	RLK	Receptor like kinase
ScWN2R01G243400	2R	360449679	360481938	-	RLP	Receptor like protein
ScWN2R01G244800	2R	370106236	370134420	+	TM-CC	transmembrane and coiled-coil protein
ScWN2R01G247100	2R	394076538	394082339	-	RLK	Receptor like kinase
ScWN2R01G253300	2R	446925792	446927094	-	RLK	Receptor like kinase
ScWN2R01G255500	2R	459284823	459290319	-	CNL	CC-NBS-LRR
ScWN2R01G259800	2R	468188838	468223048	+	RLK	Receptor like kinase
ScWN2R01G260500	2R	469009472	469012611	+	RLP	Receptor like protein
ScWN2R01G265100	2R	486523611	486526558	-	NL	NBS-LRR
ScWN2R01G266800	2R	497666210	497671860	-	RLK	Receptor like kinase
ScWN2R01G268900	2R	506097933	506102657	+	RLK	Receptor like kinase
ScWN2R01G269200	2R	506843260	506846911	-	TM-CC	transmembrane and coiled-coil protein
ScWN2R01G269500	2R	507927574	507934418	+	RLK	Receptor like kinase
ScWN2R01G271400	2R	512351561	512358128	+	RLK	Receptor like kinase
ScWN2R01G271600	2R	512409213	512414985	+	RLK	Receptor like kinase
ScWN2R01G272900	2R	514739522	514742053	+	RLK	Receptor like kinase
ScWN2R01G273200	2R	514949190	514952847	-	RLK	Receptor like kinase
ScWN2R01G273300	2R	515783613	515787767	+	RLK	Receptor like kinase
ScWN2R01G276600	2R	529232014	529238099	-	TM-CC	transmembrane and coiled-coil protein
ScWN2R01G281300	2R	540598648	540602142	-	RLK	Receptor like kinase
ScWN2R01G281900	2R	543687012	543689217	+	RLK	Receptor like kinase
ScWN2R01G282700	2R	545393154	545396213	+	RLK	Receptor like kinase
ScWN2R01G283300	2R	547873541	547874915	-	NBS	Nucleotide-binding site
ScWN2R01G283500	2R	548091369	548094084	-	TM-CC	transmembrane and coiled-coil protein
ScWN2R01G293500	2R	583365773	583368834	-	RLK	Receptor like kinase
ScWN2R01G302600	2R	622417931	622420483	+	RLK	Receptor like kinase
ScWN2R01G308600	2R	647431259	647434525	+	RLK	Receptor like kinase
ScWN2R01G315000	2R	659387981	659390423	+	RLK	Receptor like kinase
ScWN2R01G315300	2R	659894470	659896909	+	RLK	Receptor like kinase
ScWN2R01G331000	2R	683991553	683994177	-	RLK	Receptor like kinase
ScWN2R01G333000	2R	686392477	686394889	+	RLK	Receptor like kinase
ScWN2R01G333100	2R	686396036	686398472	+	RLK	Receptor like kinase
ScWN2R01G333200	2R	686401921	686404615	+	RLK	Receptor like kinase
ScWN2R01G336000	2R	690072826	690078744	-	RLK	Receptor like kinase
ScWN2R01G338200	2R	692253515	692256641	-	CNL	CC-NBS-LRR
ScWN2R01G340500	2R	697510594	697513499	+	RLK	Receptor like kinase
ScWN2R01G345700	2R	708695060	708699837	-	NL	NBS-LRR
ScWN2R01G345800	2R	708925997	708942318	+	CNL	CC-NBS-LRR
ScWN2R01G356800	2R	726768301	726774600	+	RLK	Receptor like kinase
ScWN2R01G362200	2R	735010047	735012895	-	RLK	Receptor like kinase
ScWN2R01G363600	2R	739160513	739163949	+	TM-CC	transmembrane and coiled-coil protein
ScWN2R01G364600	2R	740794654	740796434	-	RLK	Receptor like kinase
ScWN2R01G366900	2R	745957563	745961042	-	RLK	Receptor like kinase
ScWN2R01G372900	2R	754907298	754912732	+	RLK	Receptor like kinase
ScWN2R01G382400	2R	769304513	769311916	-	RLK	Receptor like kinase
ScWN2R01G388200	2R	782537629	782539198	-	RLP	Receptor like protein
ScWN2R01G392900	2R	788814911	788818202	+	CNL	CC-NBS-LRR
ScWN2R01G393700	2R	790386570	790390034	+	RLK	Receptor like kinase
ScWN2R01G394100	2R	791035948	791040260	-	RLK	Receptor like kinase
ScWN2R01G396200	2R	793556635	793559915	-	CNL	CC-NBS-LRR
ScWN2R01G398300	2R	797056888	797061510	+	RLK	Receptor like kinase
ScWN2R01G399300	2R	799235358	799237887	+	RLP	Receptor like protein
ScWN2R01G399700	2R	799909286	799912073	-	RLK	Receptor like kinase
ScWN2R01G399800	2R	799915367	799918647	-	RLK	Receptor like kinase
ScWN2R01G399900	2R	799919656	799922068	-	RLK	Receptor like kinase
ScWN2R01G400000	2R	799933443	799937295	-	RLK	Receptor like kinase
ScWN2R01G405200	2R	808509138	808512602	-	RLK	Receptor like kinase
ScWN2R01G408100	2R	811665855	811674775	-	TM-CC	transmembrane and coiled-coil protein
ScWN2R01G409800	2R	815875193	815881715	+	CNL	CC-NBS-LRR
ScWN2R01G423100	2R	834232654	834235964	-	TM-CC	transmembrane and coiled-coil protein
ScWN2R01G426800	2R	838053927	838055948	-	RLK	Receptor like kinase
ScWN2R01G426900	2R	838060512	838063807	+	RLK	Receptor like kinase
ScWN2R01G429200	2R	841380379	841386458	+	TM-CC	transmembrane and coiled-coil protein
ScWN2R01G429400	2R	841391777	841396252	-	RLK	Receptor like kinase
ScWN2R01G430400	2R	841714419	841718019	+	RLK	Receptor like kinase
ScWN2R01G430500	2R	841720316	841724285	+	RLK	Receptor like kinase
ScWN2R01G431300	2R	842538052	842541807	+	TM-CC	transmembrane and coiled-coil protein
ScWN2R01G431500	2R	842546861	842551704	-	RLK	Receptor like kinase
ScWN2R01G432000	2R	842768745	842773658	+	RLK	Receptor like kinase
ScWN2R01G432200	2R	842778696	842782512	-	TM-CC	transmembrane and coiled-coil protein
ScWN2R01G434100	2R	846287342	846295123	-	NL	NBS-LRR
ScWN2R01G436400	2R	852455258	852457858	-	RLK	Receptor like kinase
ScWN2R01G436500	2R	852461858	852464956	-	RLK	Receptor like kinase
ScWN2R01G436600	2R	852465438	852467850	-	RLK	Receptor like kinase
ScWN2R01G436700	2R	852480556	852483210	-	RLK	Receptor like kinase
ScWN2R01G437600	2R	854356807	854387252	+	RLK	Receptor like kinase
ScWN2R01G440100	2R	858005481	858010045	+	NL	NBS-LRR
ScWN2R01G440200	2R	858011610	858014426	+	NL	NBS-LRR
ScWN2R01G441300	2R	859671679	859675566	-	TM-CC	transmembrane and coiled-coil protein
ScWN2R01G441400	2R	859723586	859727663	+	TM-CC	transmembrane and coiled-coil protein
ScWN2R01G447200	2R	868478998	868480660	-	RLK	Receptor like kinase
ScWN2R01G447800	2R	868926400	868931792	-	RLK	Receptor like kinase
ScWN2R01G448400	2R	870017835	870041640	-	TM-CC	transmembrane and coiled-coil protein
ScWN2R01G450300	2R	873158527	873165571	+	NL	NBS-LRR
ScWN2R01G461700	2R	897514540	897521721	+	RLK	Receptor like kinase
ScWN2R01G469000	2R	911862728	911865651	+	CNL	CC-NBS-LRR
ScWN2R01G470200	2R	913073893	913077864	-	NL	NBS-LRR
ScWN2R01G470600	2R	913452208	913455526	-	RLK	Receptor like kinase
ScWN2R01G470700	2R	913460769	913465520	-	RLK	Receptor like kinase
ScWN2R01G472500	2R	916861506	916867671	+	RLK	Receptor like kinase
ScWN2R01G476900	2R	926298285	926301801	-	RLK	Receptor like kinase
ScWN2R01G486700	2R	937879982	937883531	+	RLK	Receptor like kinase
ScWN2R01G488900	2R	939849795	939852564	-	NL	NBS-LRR
ScWN2R01G489800	2R	941406511	941415788	+	RLK	Receptor like kinase
ScWN2R01G489900	2R	941416682	941423965	+	RLK	Receptor like kinase
ScWN2R01G490000	2R	941446945	941455966	+	RLK	Receptor like kinase
ScWN2R01G490100	2R	941698577	941702817	+	RLK	Receptor like kinase
ScWN2R01G494300	2R	948890573	948906245	+	RLK	Receptor like kinase
ScWN2R01G494600	2R	949391210	949393113	-	RLK	Receptor like kinase
ScWN2R01G494700	2R	949718507	949721655	-	RLK	Receptor like kinase
ScWN2R01G500200	2R	956072750	956087031	+	RLK	Receptor like kinase
ScWN2R01G501300	2R	957775006	957777505	+	RLK	Receptor like kinase
ScWN2R01G503600	2R	961121260	961127168	+	RLK	Receptor like kinase
ScWN2R01G507100	2R	964874961	964877460	+	RLK	Receptor like kinase
ScWN2R01G520000	2R	979348534	979355081	-	NL	NBS-LRR
ScWN2R01G520800	2R	980285343	980291042	-	NL	NBS-LRR
ScWN2R01G521500	2R	980826197	980838869	-	NL	NBS-LRR
ScWN2R01G522100	2R	982044435	982057922	+	TM-CC	transmembrane and coiled-coil protein
ScWN2R01G522900	2R	982991537	982994832	+	RLK	Receptor like kinase
ScWN2R01G531500	2R	991755968	991781256	+	RLK	Receptor like kinase
ScWN2R01G532200	2R	992256760	992261771	-	RLK	Receptor like kinase
ScWN2R01G532300	2R	992300566	992305877	+	RLK	Receptor like kinase
ScWN2R01G532500	2R	992325967	992329957	-	RLK	Receptor like kinase
ScWN2R01G538300	2R	997710561	997714033	-	RLK	Receptor like kinase
ScWN2R01G539200	2R	998890845	998893835	+	RLK	Receptor like kinase
ScWN2R01G540000	2R	999769890	999776454	-	RLK	Receptor like kinase
ScWN2R01G542000	2R	1001760281	1001817943	-	CNL	CC-NBS-LRR
ScWN2R01G542600	2R	1002272520	1002277132	+	NL	NBS-LRR
ScWN2R01G543700	2R	1003655560	1003659645	-	RLK	Receptor like kinase
ScWN2R01G545100	2R	1004468184	1004471208	-	RLK	Receptor like kinase
ScWN2R01G550100	2R	1010026302	1010034132	-	TM-CC	transmembrane and coiled-coil protein
ScWN2R01G550200	2R	1010035219	1010043617	+	TM-CC	transmembrane and coiled-coil protein
ScWN2R01G550700	2R	1010470073	1010492624	+	TM-CC	transmembrane and coiled-coil protein
ScWN2R01G557900	2R	1019342896	1019350571	+	RLK	Receptor like kinase
ScWN2R01G558200	2R	1019677170	1019681999	+	RLK	Receptor like kinase
ScWN2R01G558300	2R	1019803433	1019807590	-	RLK	Receptor like kinase
ScWN2R01G563100	2R	1026299054	1026337626	+	NL	NBS-LRR
ScWN2R01G564600	2R	1029918585	1029921842	+	RLK	Receptor like kinase
ScWN2R01G566200	2R	1031971965	1031976717	+	RLK	Receptor like kinase
ScWN2R01G567000	2R	1032472033	1032478761	+	RLK	Receptor like kinase
ScWN2R01G567200	2R	1032842052	1032845054	-	RLK	Receptor like kinase
ScWN2R01G568000	2R	1033809642	1033812116	-	RLK	Receptor like kinase
ScWN2R01G568900	2R	1034619904	1034622684	-	RLK	Receptor like kinase
ScWN2R01G570100	2R	1035085506	1035090716	-	RLK	Receptor like kinase
ScWN2R01G570500	2R	1035246227	1035249257	-	RLK	Receptor like kinase
ScWN2R01G570800	2R	1035424514	1035428470	-	RLK	Receptor like kinase
ScWN2R01G571900	2R	1036182626	1036186424	-	RLK	Receptor like kinase
ScWN2R01G572100	2R	1036305387	1036309981	-	NL	NBS-LRR
ScWN2R01G572200	2R	1036324198	1036331907	+	NL	NBS-LRR
ScWN2R01G573200	2R	1037145404	1037152775	-	RLK	Receptor like kinase
ScWN2R01G573700	2R	1037771164	1037775123	-	RLK	Receptor like kinase
ScWN2R01G573800	2R	1038139992	1038143782	+	RLK	Receptor like kinase
ScWN2R01G576600	2R	1040752050	1040753712	-	RLK	Receptor like kinase
ScWN2R01G577500	2R	1041728553	1041731407	-	TM-CC	transmembrane and coiled-coil protein
ScWN2R01G577700	2R	1041765168	1041768123	+	TM-CC	transmembrane and coiled-coil protein
ScWN2R01G582200	2R	1046679598	1046684650	-	CNL	CC-NBS-LRR
ScWN2R01G584900	2R	1049441084	1049443954	+	RLK	Receptor like kinase
ScWN2R01G588700	2R	1052676954	1052680366	-	RLK	Receptor like kinase
ScWN2R01G594200	2R	1058530111	1058535716	+	RLK	Receptor like kinase
ScWN2R01G594300	2R	1058713937	1058717304	-	RLK	Receptor like kinase
ScWN2R01G594500	2R	1058815521	1058822552	-	CNL	CC-NBS-LRR
ScWN2R01G597700	2R	1065191026	1065195242	+	RLK	Receptor like kinase
ScWN2R01G600400	2R	1068861449	1068889084	+	RLP	Receptor like protein
ScWN2R01G602000	2R	1071291849	1071293496	+	RLK	Receptor like kinase
ScWN2R01G602100	2R	1071305001	1071305850	+	RLK	Receptor like kinase
ScWN2R01G602200	2R	1071313447	1071320448	+	RLK	Receptor like kinase
ScWN2R01G602600	2R	1072702101	1072707264	-	NL	NBS-LRR
ScWN2R01G604200	2R	1073873221	1073876739	-	RLK	Receptor like kinase
ScWN2R01G606600	2R	1077463715	1077528627	-	RLP	Receptor like protein
ScWN2R01G608400	2R	1079303436	1079307828	+	RLK	Receptor like kinase
ScWN2R01G608600	2R	1079360927	1079370040	-	RLK	Receptor like kinase
ScWN2R01G608900	2R	1079643594	1079648652	-	RLK	Receptor like kinase
ScWN2R01G609000	2R	1079648742	1079653759	-	RLK	Receptor like kinase
ScWN2R01G609800	2R	1080069993	1080075418	+	RLK	Receptor like kinase
ScWN2R01G609900	2R	1080076633	1080080344	+	RLK	Receptor like kinase
ScWN2R01G610000	2R	1080082109	1080085998	+	RLK	Receptor like kinase
ScWN2R01G611000	2R	1080707239	1080710345	-	RLK	Receptor like kinase
ScWN2R01G611300	2R	1081012571	1081015650	+	RLK	Receptor like kinase
ScWN2R01G611800	2R	1081733592	1081737621	-	RLK	Receptor like kinase
ScWN2R01G613000	2R	1082760506	1082769386	+	RLK	Receptor like kinase
ScWN2R01G613300	2R	1082989423	1082993533	-	RLK	Receptor like kinase
ScWN2R01G616500	2R	1085279870	1085296817	+	NL	NBS-LRR
ScWN2R01G617100	2R	1085802318	1085806127	+	RLK	Receptor like kinase
ScWN2R01G619600	2R	1087806421	1087809152	+	RLK	Receptor like kinase
ScWN2R01G625800	2R	1092330960	1092348456	+	RLP	Receptor like protein
ScWN2R01G626000	2R	1092427252	1092430016	+	RLK	Receptor like kinase
ScWN2R01G626300	2R	1092493032	1092496168	-	RLK	Receptor like kinase
ScWN2R01G633200	2R	1097778598	1097782266	-	CNL	CC-NBS-LRR
ScWN2R01G633900	2R	1098511090	1098513434	-	RLK	Receptor like kinase
ScWN2R01G638500	2R	1103056528	1103061285	+	RLK	Receptor like kinase
ScWN2R01G648000	2R	1114667390	1114670043	+	TM-CC	transmembrane and coiled-coil protein
ScWN2R01G650200	2R	1116414497	1116427935	-	RLK	Receptor like kinase
ScWN2R01G652400	2R	1118173156	1118176971	-	RLK	Receptor like kinase
ScWN2R01G654300	2R	1119967316	1119972376	+	RLK	Receptor like kinase
ScWN2R01G654500	2R	1119999572	1120003852	-	RLK	Receptor like kinase
ScWN2R01G654800	2R	1120418197	1120421117	+	NL	NBS-LRR
ScWN2R01G654900	2R	1120426907	1120430240	+	CNL	CC-NBS-LRR
ScWN2R01G657100	2R	1121862596	1121866110	+	RLK	Receptor like kinase
ScWN2R01G658100	2R	1122306972	1122312478	-	RLK	Receptor like kinase
ScWN2R01G658800	2R	1122504659	1122509513	-	NL	NBS-LRR
ScWN2R01G659400	2R	1123136135	1123145212	+	CNL	CC-NBS-LRR
ScWN2R01G663600	2R	1125173262	1125176695	+	RLK	Receptor like kinase
ScWN2R01G669000	2R	1128980766	1128993654	-	CNL	CC-NBS-LRR
ScWN2R01G669400	2R	1129223676	1129228415	+	CNL	CC-NBS-LRR
ScWN2R01G669600	2R	1129301881	1129307454	-	RLK	Receptor like kinase
ScWN2R01G670200	2R	1129474769	1129478627	-	RLK	Receptor like kinase
ScWN2R01G670900	2R	1129909491	1129915078	+	RLK	Receptor like kinase
ScWN2R01G671700	2R	1130254999	1130260419	-	NL	NBS-LRR
ScWN2R01G672000	2R	1130325610	1130338547	+	CNL	CC-NBS-LRR
ScWN2R01G672100	2R	1130378463	1130383443	-	RLK	Receptor like kinase
ScWN2R01G672700	2R	1130524391	1130528007	-	RLK	Receptor like kinase
ScWN2R01G673000	2R	1130589726	1130601167	+	CN	CC-NBS
ScWN2R01G674300	2R	1133066525	1133068424	+	TM-CC	transmembrane and coiled-coil protein
ScWN2R01G674600	2R	1133298865	1133302583	+	RLK	Receptor like kinase
ScWN2R01G675400	2R	1133651430	1133655046	+	RLK	Receptor like kinase
ScWN2R01G677000	2R	1134359862	1134369824	-	RLK	Receptor like kinase
ScWN2R01G677600	2R	1134601934	1134609990	-	RLK	Receptor like kinase
ScWN2R01G678200	2R	1134991480	1134996971	+	CNL	CC-NBS-LRR
ScWN2R01G678700	2R	1135167618	1135171939	-	NL	NBS-LRR
ScWN2R01G680400	2R	1136381731	1136385793	+	NL	NBS-LRR
ScWN2R01G681900	2R	1137301297	1137303718	-	RLK	Receptor like kinase
ScWN2R01G682800	2R	1139135158	1139136664	-	RLK	Receptor like kinase
ScWN2R01G683700	2R	1140353636	1140358479	-	NL	NBS-LRR
ScWN3R01G004000	3R	5181158	5185235	+	NL	NBS-LRR
ScWN3R01G004400	3R	6049663	6059194	-	RLK	Receptor like kinase
ScWN3R01G006700	3R	7946500	7952047	+	NL	NBS-LRR
ScWN3R01G007400	3R	8757747	8759175	+	CN	CC-NBS
ScWN3R01G014000	3R	15127795	15132884	+	CNL	CC-NBS-LRR
ScWN3R01G015500	3R	16292326	16294624	+	RLK	Receptor like kinase
ScWN3R01G016700	3R	16619458	16621955	-	RLK	Receptor like kinase
ScWN3R01G016800	3R	16622329	16624860	+	RLK	Receptor like kinase
ScWN3R01G019800	3R	17662629	17665820	-	RLK	Receptor like kinase
ScWN3R01G020100	3R	17805449	17807525	-	RLK	Receptor like kinase
ScWN3R01G020200	3R	17816987	17819497	-	RLK	Receptor like kinase
ScWN3R01G020300	3R	17819894	17823041	+	RLK	Receptor like kinase
ScWN3R01G020400	3R	17834120	17836756	-	RLK	Receptor like kinase
ScWN3R01G020500	3R	17837529	17841253	+	RLK	Receptor like kinase
ScWN3R01G020600	3R	17867289	17869932	+	RLK	Receptor like kinase
ScWN3R01G020700	3R	17873159	17877701	+	RLK	Receptor like kinase
ScWN3R01G020800	3R	17894307	17897284	-	RLK	Receptor like kinase
ScWN3R01G021300	3R	18042539	18044950	+	TM-CC	transmembrane and coiled-coil protein
ScWN3R01G021600	3R	18136567	18139457	-	RLK	Receptor like kinase
ScWN3R01G022000	3R	18454330	18458463	+	CNL	CC-NBS-LRR
ScWN3R01G024000	3R	19150784	19154985	-	CNL	CC-NBS-LRR
ScWN3R01G024100	3R	19168701	19178228	+	NL	NBS-LRR
ScWN3R01G024900	3R	19427060	19430200	+	RLK	Receptor like kinase
ScWN3R01G026600	3R	19857791	19862090	-	RLK	Receptor like kinase
ScWN3R01G028700	3R	20671432	20697629	+	RLP	Receptor like protein
ScWN3R01G029400	3R	20842939	20869112	-	RLP	Receptor like protein
ScWN3R01G035500	3R	25045588	25054104	-	RLK	Receptor like kinase
ScWN3R01G035700	3R	25216080	25223454	+	RLK	Receptor like kinase
ScWN3R01G042100	3R	29671938	29685491	-	RLK	Receptor like kinase
ScWN3R01G043800	3R	30677300	30680917	-	RLP	Receptor like protein
ScWN3R01G044900	3R	31629566	31634324	-	RLK	Receptor like kinase
ScWN3R01G050500	3R	35164899	35184349	+	RLP	Receptor like protein
ScWN3R01G051600	3R	36270746	36273538	+	RLK	Receptor like kinase
ScWN3R01G051700	3R	36368826	36371521	+	RLK	Receptor like kinase
ScWN3R01G051800	3R	36508496	36511072	+	RLK	Receptor like kinase
ScWN3R01G051900	3R	36515216	36518047	+	RLK	Receptor like kinase
ScWN3R01G052400	3R	37181019	37194619	-	RLP	Receptor like protein
ScWN3R01G052600	3R	37266335	37269386	-	RLP	Receptor like protein
ScWN3R01G052800	3R	37292545	37295888	+	RLP	Receptor like protein
ScWN3R01G053100	3R	37699153	37703218	+	CNL	CC-NBS-LRR
ScWN3R01G058300	3R	43084922	43086801	+	CN	CC-NBS
ScWN3R01G058500	3R	43514898	43519502	+	RLK	Receptor like kinase
ScWN3R01G058600	3R	43522866	43525375	+	TM-CC	transmembrane and coiled-coil protein
ScWN3R01G061100	3R	45770280	45772864	+	RLK	Receptor like kinase
ScWN3R01G061500	3R	46105628	46108404	+	RLK	Receptor like kinase
ScWN3R01G065700	3R	48802395	48809930	-	RLK	Receptor like kinase
ScWN3R01G066000	3R	48958622	48962816	-	RLK	Receptor like kinase
ScWN3R01G066200	3R	49069568	49073528	-	RLK	Receptor like kinase
ScWN3R01G067300	3R	49985327	49988308	+	NL	NBS-LRR
ScWN3R01G067700	3R	50137955	50141515	+	RLK	Receptor like kinase
ScWN3R01G067800	3R	50422118	50442653	+	RLK	Receptor like kinase
ScWN3R01G067900	3R	50460570	50469879	-	RLK	Receptor like kinase
ScWN3R01G068100	3R	50677277	50682547	+	RLK	Receptor like kinase
ScWN3R01G068500	3R	51158375	51161220	-	RLK	Receptor like kinase
ScWN3R01G069800	3R	52295534	52298928	+	RLK	Receptor like kinase
ScWN3R01G070400	3R	52674113	52679235	+	NL	NBS-LRR
ScWN3R01G070500	3R	52789509	52796721	-	RLK	Receptor like kinase
ScWN3R01G073700	3R	54913999	54915965	+	RLK	Receptor like kinase
ScWN3R01G074400	3R	55508427	55512820	-	RLK	Receptor like kinase
ScWN3R01G075400	3R	57584363	57586039	+	RLK	Receptor like kinase
ScWN3R01G075900	3R	59614071	59615171	+	TM-CC	transmembrane and coiled-coil protein
ScWN3R01G079900	3R	65389380	65395948	+	RLP	Receptor like protein
ScWN3R01G081100	3R	67072599	67085124	+	CNL	CC-NBS-LRR
ScWN3R01G085900	3R	72603215	72607466	-	CNL	CC-NBS-LRR
ScWN3R01G089800	3R	78374386	78377870	+	RLK	Receptor like kinase
ScWN3R01G089900	3R	78379740	78383328	+	RLK	Receptor like kinase
ScWN3R01G091000	3R	79992451	79999111	+	RLK	Receptor like kinase
ScWN3R01G094200	3R	82975514	83000803	-	RLK	Receptor like kinase
ScWN3R01G095500	3R	83898490	83903721	+	NL	NBS-LRR
ScWN3R01G098900	3R	86882041	86887818	-	NL	NBS-LRR
ScWN3R01G099600	3R	87235088	87239670	-	NL	NBS-LRR
ScWN3R01G099900	3R	87422469	87428786	+	RLK	Receptor like kinase
ScWN3R01G101800	3R	89923185	89927540	-	RLK	Receptor like kinase
ScWN3R01G103400	3R	91978465	92076942	+	NL	NBS-LRR
ScWN3R01G105700	3R	95488683	95492748	+	NL	NBS-LRR
ScWN3R01G105800	3R	95500956	95511674	+	CNL	CC-NBS-LRR
ScWN3R01G107200	3R	97058681	97066328	-	NL	NBS-LRR
ScWN3R01G107400	3R	97393046	97396013	-	CNL	CC-NBS-LRR
ScWN3R01G107500	3R	97401573	97408122	-	CNL	CC-NBS-LRR
ScWN3R01G110100	3R	99886134	99890843	+	RLP	Receptor like protein
ScWN3R01G110300	3R	99949820	99954410	+	NBS	Nucleotide-binding site
ScWN3R01G110800	3R	100195935	100199436	+	NL	NBS-LRR
ScWN3R01G110900	3R	100312279	100316080	+	NL	NBS-LRR
ScWN3R01G111100	3R	100357239	100360552	+	NL	NBS-LRR
ScWN3R01G111200	3R	100586382	100589453	+	NL	NBS-LRR
ScWN3R01G113900	3R	102931078	102938691	+	RLK	Receptor like kinase
ScWN3R01G114100	3R	103076164	103079525	-	RLP	Receptor like protein
ScWN3R01G114200	3R	103513860	103516431	-	RLK	Receptor like kinase
ScWN3R01G114300	3R	103538670	103541739	+	RLK	Receptor like kinase
ScWN3R01G117000	3R	107207168	107211461	+	CNL	CC-NBS-LRR
ScWN3R01G117100	3R	107237513	107242067	+	CNL	CC-NBS-LRR
ScWN3R01G118700	3R	110005759	110010100	-	NL	NBS-LRR
ScWN3R01G120500	3R	113393046	113396294	+	RLK	Receptor like kinase
ScWN3R01G120600	3R	113397888	113400177	+	RLK	Receptor like kinase
ScWN3R01G124300	3R	118426363	118432549	+	RLK	Receptor like kinase
ScWN3R01G124700	3R	118829868	118833286	+	RLK	Receptor like kinase
ScWN3R01G125500	3R	119972487	119978696	+	RLK	Receptor like kinase
ScWN3R01G129600	3R	123810558	123815874	-	RLK	Receptor like kinase
ScWN3R01G131500	3R	126396792	126400874	+	RLK	Receptor like kinase
ScWN3R01G132100	3R	127719615	127723005	+	RLK	Receptor like kinase
ScWN3R01G136600	3R	133415907	133419651	+	RLK	Receptor like kinase
ScWN3R01G138100	3R	134617197	134816891	-	RLP	Receptor like protein
ScWN3R01G143900	3R	148673838	148682109	+	RLK	Receptor like kinase
ScWN3R01G145500	3R	150991085	150993676	-	RLP	Receptor like protein
ScWN3R01G145600	3R	151007321	151009331	+	RLK	Receptor like kinase
ScWN3R01G145700	3R	151011437	151013459	+	RLK	Receptor like kinase
ScWN3R01G150300	3R	157383126	157386172	+	RLK	Receptor like kinase
ScWN3R01G151700	3R	160451284	160455651	-	TM-CC	transmembrane and coiled-coil protein
ScWN3R01G151800	3R	160459187	160463156	-	RLK	Receptor like kinase
ScWN3R01G157500	3R	174004400	174024175	-	CNL	CC-NBS-LRR
ScWN3R01G161900	3R	184226005	184333162	-	NL	NBS-LRR
ScWN3R01G162000	3R	184367178	184370843	+	RLK	Receptor like kinase
ScWN3R01G162100	3R	184377923	184381113	+	RLK	Receptor like kinase
ScWN3R01G162600	3R	184551628	184554697	-	RLK	Receptor like kinase
ScWN3R01G162700	3R	184652652	184655795	+	NL	NBS-LRR
ScWN3R01G162800	3R	184753421	184756204	-	RLK	Receptor like kinase
ScWN3R01G162900	3R	184776406	184779251	-	RLK	Receptor like kinase
ScWN3R01G163000	3R	184802787	184805632	-	RLK	Receptor like kinase
ScWN3R01G163600	3R	185029206	185032858	-	RLK	Receptor like kinase
ScWN3R01G163700	3R	185069539	185072293	+	CNL	CC-NBS-LRR
ScWN3R01G163800	3R	185146576	185165518	-	RLK	Receptor like kinase
ScWN3R01G163900	3R	185170560	185173059	-	RLK	Receptor like kinase
ScWN3R01G164000	3R	185173675	185176339	+	RLK	Receptor like kinase
ScWN3R01G164200	3R	185193830	185196604	-	RLK	Receptor like kinase
ScWN3R01G164300	3R	185196956	185200649	+	RLK	Receptor like kinase
ScWN3R01G164400	3R	185249423	185252009	-	RLK	Receptor like kinase
ScWN3R01G164500	3R	185253123	185255991	+	RLK	Receptor like kinase
ScWN3R01G164600	3R	185261905	185303615	-	RLK	Receptor like kinase
ScWN3R01G164700	3R	185304185	185307079	+	RLK	Receptor like kinase
ScWN3R01G164900	3R	185379626	185382829	-	RLK	Receptor like kinase
ScWN3R01G165000	3R	185395588	185398486	-	RLK	Receptor like kinase
ScWN3R01G165100	3R	185398687	185403033	+	RLK	Receptor like kinase
ScWN3R01G175600	3R	199254036	199260299	+	RLK	Receptor like kinase
ScWN3R01G176300	3R	200063593	200069995	-	TM-CC	transmembrane and coiled-coil protein
ScWN3R01G184900	3R	217242677	217245282	-	RLK	Receptor like kinase
ScWN3R01G188000	3R	221169115	221172946	-	RLK	Receptor like kinase
ScWN3R01G189900	3R	223041592	223045979	-	RLK	Receptor like kinase
ScWN3R01G192400	3R	227810572	227819923	+	TM-CC	transmembrane and coiled-coil protein
ScWN3R01G193500	3R	230396319	230400365	-	RLK	Receptor like kinase
ScWN3R01G193900	3R	231394208	231397616	+	RLK	Receptor like kinase
ScWN3R01G201200	3R	241503250	241507981	+	RLK	Receptor like kinase
ScWN3R01G201300	3R	241508970	241511470	+	RLK	Receptor like kinase
ScWN3R01G201500	3R	241600295	241602736	-	RLK	Receptor like kinase
ScWN3R01G203100	3R	245623130	245625779	+	NL	NBS-LRR
ScWN3R01G204100	3R	246961508	246967528	+	RLP	Receptor like protein
ScWN3R01G206800	3R	249805780	249812918	+	RLK	Receptor like kinase
ScWN3R01G207200	3R	250084514	250088184	-	RLK	Receptor like kinase
ScWN3R01G217300	3R	271012996	271016709	+	RLK	Receptor like kinase
ScWN3R01G217400	3R	271018771	271023498	+	RLK	Receptor like kinase
ScWN3R01G219300	3R	275723651	275725994	+	RLK	Receptor like kinase
ScWN3R01G219900	3R	276084432	276086712	-	RLK	Receptor like kinase
ScWN3R01G220000	3R	276092569	276094930	-	RLK	Receptor like kinase
ScWN3R01G220100	3R	276125280	276128028	-	RLK	Receptor like kinase
ScWN3R01G224200	3R	287085518	287091657	+	RLK	Receptor like kinase
ScWN3R01G236000	3R	313857836	313861675	+	RLK	Receptor like kinase
ScWN3R01G236100	3R	314345092	314351832	-	RLK	Receptor like kinase
ScWN3R01G239300	3R	322964965	322967780	+	RLK	Receptor like kinase
ScWN3R01G240000	3R	323729429	323733148	-	RLP	Receptor like protein
ScWN3R01G240600	3R	325525345	325527784	-	RLK	Receptor like kinase
ScWN3R01G243700	3R	335277783	335295899	+	RLK	Receptor like kinase
ScWN3R01G243800	3R	335296223	335298857	+	RLK	Receptor like kinase
ScWN3R01G256800	3R	382347413	382356058	-	RLP	Receptor like protein
ScWN3R01G259200	3R	404831586	404835610	-	RLK	Receptor like kinase
ScWN3R01G259700	3R	410496463	410545264	-	RLK	Receptor like kinase
ScWN3R01G259800	3R	410567837	410570388	+	NBS	Nucleotide-binding site
ScWN3R01G277600	3R	548199947	548205514	-	RLK	Receptor like kinase
ScWN3R01G278700	3R	561719204	561728137	-	TM-CC	transmembrane and coiled-coil protein
ScWN3R01G279800	3R	565319435	565323199	+	TM-CC	transmembrane and coiled-coil protein
ScWN3R01G285000	3R	591589636	591612166	-	RLK	Receptor like kinase
ScWN3R01G285100	3R	591635384	591638994	-	RLK	Receptor like kinase
ScWN3R01G287300	3R	604208644	604211123	-	TM-CC	transmembrane and coiled-coil protein
ScWN3R01G290200	3R	616868268	616871212	+	RLP	Receptor like protein
ScWN3R01G296300	3R	647213251	647219613	-	RLK	Receptor like kinase
ScWN3R01G303800	3R	690804694	690811721	-	TM-CC	transmembrane and coiled-coil protein
ScWN3R01G305300	3R	697109242	697113591	+	RLK	Receptor like kinase
ScWN3R01G308000	3R	703908084	703918223	+	RLK	Receptor like kinase
ScWN3R01G308900	3R	705686324	705691108	-	NBS	Nucleotide-binding site
ScWN3R01G313100	3R	713551806	713554875	-	NL	NBS-LRR
ScWN3R01G315300	3R	716613481	716616657	-	RLK	Receptor like kinase
ScWN3R01G328600	3R	746657275	746660600	-	RLK	Receptor like kinase
ScWN3R01G334300	3R	760212933	760215660	-	RLK	Receptor like kinase
ScWN3R01G334400	3R	760541278	760544144	-	RLK	Receptor like kinase
ScWN3R01G334700	3R	760826813	760829605	+	RLK	Receptor like kinase
ScWN3R01G334800	3R	760882326	760885049	+	RLK	Receptor like kinase
ScWN3R01G336200	3R	764442514	764447309	+	RLK	Receptor like kinase
ScWN3R01G338800	3R	768493745	768520857	+	TM-CC	transmembrane and coiled-coil protein
ScWN3R01G340800	3R	770237002	770240251	-	RLK	Receptor like kinase
ScWN3R01G341700	3R	771039579	771050589	-	RLK	Receptor like kinase
ScWN3R01G342400	3R	771898368	771905243	-	RLK	Receptor like kinase
ScWN3R01G350200	3R	784110561	784114679	+	RLK	Receptor like kinase
ScWN3R01G350300	3R	784115079	784119102	+	RLK	Receptor like kinase
ScWN3R01G351800	3R	786964042	786966348	-	RLK	Receptor like kinase
ScWN3R01G354400	3R	790027878	790041956	-	RLK	Receptor like kinase
ScWN3R01G354500	3R	790118221	790135646	-	RLK	Receptor like kinase
ScWN3R01G354600	3R	790145418	790150119	-	RLK	Receptor like kinase
ScWN3R01G368000	3R	813928106	813931206	-	RLK	Receptor like kinase
ScWN3R01G368200	3R	814423134	814426948	-	RLK	Receptor like kinase
ScWN3R01G368600	3R	815315119	815321198	+	RLK	Receptor like kinase
ScWN3R01G370200	3R	816938660	816943293	-	RLK	Receptor like kinase
ScWN3R01G378100	3R	829636370	829637888	+	CN	CC-NBS
ScWN3R01G379400	3R	831442068	831443328	+	RLP	Receptor like protein
ScWN3R01G381100	3R	834050149	834053963	-	RLK	Receptor like kinase
ScWN3R01G387100	3R	845463512	845467999	-	RLK	Receptor like kinase
ScWN3R01G388900	3R	848511213	848524688	-	CN	CC-NBS
ScWN3R01G389100	3R	848898639	848903499	+	TN	TIR-NBS
ScWN3R01G391800	3R	853551604	853559237	-	RLK	Receptor like kinase
ScWN3R01G395700	3R	858192384	858195912	+	RLK	Receptor like kinase
ScWN3R01G401100	3R	864490065	864492769	-	NL	NBS-LRR
ScWN3R01G401800	3R	866123747	866139523	+	RLK	Receptor like kinase
ScWN3R01G401900	3R	866408444	866417261	+	RLK	Receptor like kinase
ScWN3R01G404700	3R	871088199	871093924	+	TM-CC	transmembrane and coiled-coil protein
ScWN3R01G407100	3R	873484152	873489734	+	RLK	Receptor like kinase
ScWN3R01G407200	3R	873616399	873621318	+	RLK	Receptor like kinase
ScWN3R01G407300	3R	873761210	873769536	+	RLK	Receptor like kinase
ScWN3R01G407400	3R	874035779	874038938	+	RLK	Receptor like kinase
ScWN3R01G407700	3R	874189388	874199405	-	RLK	Receptor like kinase
ScWN3R01G409100	3R	876452500	876456076	-	CNL	CC-NBS-LRR
ScWN3R01G409200	3R	876677070	876679797	+	CNL	CC-NBS-LRR
ScWN3R01G418200	3R	889006803	889027700	-	RLK	Receptor like kinase
ScWN3R01G418300	3R	889525597	889532166	-	RLK	Receptor like kinase
ScWN3R01G418400	3R	889702785	889710105	-	RLK	Receptor like kinase
ScWN3R01G424300	3R	903011825	903022522	-	RLK	Receptor like kinase
ScWN3R01G425400	3R	905152970	905158427	+	RLK	Receptor like kinase
ScWN3R01G428400	3R	911233132	911236089	+	RLK	Receptor like kinase
ScWN3R01G432600	3R	916577512	916581381	+	RLK	Receptor like kinase
ScWN3R01G432800	3R	916878447	916884885	+	RLK	Receptor like kinase
ScWN3R01G433100	3R	917153620	917160077	+	RLK	Receptor like kinase
ScWN3R01G433400	3R	917267654	917274079	-	RLK	Receptor like kinase
ScWN3R01G435300	3R	921986799	921997510	-	RLK	Receptor like kinase
ScWN3R01G435600	3R	922077143	922078611	-	RLP	Receptor like protein
ScWN3R01G436400	3R	923345521	923349731	+	RLK	Receptor like kinase
ScWN3R01G437000	3R	923578509	923582596	+	RLK	Receptor like kinase
ScWN3R01G444400	3R	934484839	934487478	+	TM-CC	transmembrane and coiled-coil protein
ScWN3R01G444500	3R	934644583	934646635	-	TM-CC	transmembrane and coiled-coil protein
ScWN3R01G444600	3R	934739081	934741086	-	TM-CC	transmembrane and coiled-coil protein
ScWN3R01G459000	3R	959999508	960002796	+	RLK	Receptor like kinase
ScWN3R01G475500	3R	983760604	983762656	+	RLP	Receptor like protein
ScWN3R01G478800	3R	987776036	987785643	+	TM-CC	transmembrane and coiled-coil protein
ScWN3R01G484300	3R	996180629	996185233	-	TM-CC	transmembrane and coiled-coil protein
ScWN3R01G484600	3R	996982995	996988464	-	RLK	Receptor like kinase
ScWN3R01G484700	3R	997034490	997041144	+	RLK	Receptor like kinase
ScWN3R01G487700	3R	1001879459	1001884260	-	TM-CC	transmembrane and coiled-coil protein
ScWN3R01G487900	3R	1002075606	1002076467	-	RLP	Receptor like protein
ScWN3R01G488000	3R	1002143388	1002144651	-	RLP	Receptor like protein
ScWN3R01G488700	3R	1002502150	1002505578	-	RLK	Receptor like kinase
ScWN3R01G493700	3R	1009439022	1009441408	-	RLK	Receptor like kinase
ScWN3R01G502200	3R	1019016780	1019019012	-	RLP	Receptor like protein
ScWN3R01G502300	3R	1019021661	1019022507	-	RLP	Receptor like protein
ScWN3R01G510600	3R	1031553515	1031561440	+	RLK	Receptor like kinase
ScWN3R01G510700	3R	1031864362	1031872416	-	RLK	Receptor like kinase
ScWN3R01G514100	3R	1036083683	1036086768	-	RLP	Receptor like protein
ScWN3R01G517300	3R	1038876913	1038881359	+	CNL	CC-NBS-LRR
ScWN3R01G517400	3R	1038894285	1038899999	+	CNL	CC-NBS-LRR
ScWN3R01G517800	3R	1038990875	1038996562	-	NL	NBS-LRR
ScWN3R01G519100	3R	1041252861	1041257789	-	CNL	CC-NBS-LRR
ScWN3R01G522800	3R	1043307953	1043312953	-	CNL	CC-NBS-LRR
ScWN3R01G525700	3R	1046393914	1046398090	+	RLK	Receptor like kinase
ScWN3R01G525900	3R	1046399192	1046403565	-	TM-CC	transmembrane and coiled-coil protein
ScWN3R01G527500	3R	1047849966	1047852557	+	RLK	Receptor like kinase
ScWN3R01G529500	3R	1050106165	1050108447	-	RLK	Receptor like kinase
ScWN3R01G529600	3R	1050109787	1050145133	+	RLK	Receptor like kinase
ScWN3R01G530300	3R	1050461205	1050463218	-	RLK	Receptor like kinase
ScWN3R01G530400	3R	1050464778	1050466671	+	RLK	Receptor like kinase
ScWN3R01G531400	3R	1051206926	1051210341	-	RLK	Receptor like kinase
ScWN3R01G532600	3R	1052681922	1052688539	+	RLK	Receptor like kinase
ScWN3R01G533700	3R	1053149969	1053153273	+	RLK	Receptor like kinase
ScWN3R01G534200	3R	1053310865	1053315729	+	RLK	Receptor like kinase
ScWN3R01G534400	3R	1053409064	1053413987	+	RLK	Receptor like kinase
ScWN3R01G543100	3R	1061788194	1061795172	+	RLK	Receptor like kinase
ScWN3R01G543600	3R	1061855062	1061860852	-	CNL	CC-NBS-LRR
ScWN3R01G543700	3R	1061930711	1061936426	-	RLK	Receptor like kinase
ScWN3R01G543900	3R	1061979928	1061985547	-	NL	NBS-LRR
ScWN3R01G544200	3R	1062042083	1062047897	+	RLK	Receptor like kinase
ScWN3R01G547500	3R	1063731656	1063734006	-	NL	NBS-LRR
ScWN3R01G548800	3R	1064513680	1064524150	-	CNL	CC-NBS-LRR
ScWN3R01G549700	3R	1065725645	1065732284	+	NBS	Nucleotide-binding site
ScWN3R01G550500	3R	1066224374	1066229102	+	NL	NBS-LRR
ScWN3R01G550600	3R	1066265464	1066271037	+	NL	NBS-LRR
ScWN3R01G550700	3R	1066272301	1066275961	+	NL	NBS-LRR
ScWN3R01G550900	3R	1066395387	1066406250	+	NL	NBS-LRR
ScWN3R01G551000	3R	1066417967	1066423233	+	CNL	CC-NBS-LRR
ScWN3R01G551100	3R	1066464495	1066469761	+	CNL	CC-NBS-LRR
ScWN3R01G551200	3R	1066576355	1066579227	+	NBS	Nucleotide-binding site
ScWN3R01G551500	3R	1066776150	1066781689	+	NL	NBS-LRR
ScWN3R01G551600	3R	1066782381	1066786958	+	NL	NBS-LRR
ScWN3R01G551700	3R	1066808772	1066821727	+	NL	NBS-LRR
ScWN3R01G552300	3R	1066988853	1066993612	-	NL	NBS-LRR
ScWN3R01G552400	3R	1067027584	1067035239	-	NL	NBS-LRR
ScWN3R01G552500	3R	1067056199	1067061618	-	CNL	CC-NBS-LRR
ScWN3R01G552600	3R	1067098115	1067101394	-	NL	NBS-LRR
ScWN3R01G552700	3R	1067105612	1067112782	-	CN	CC-NBS
ScWN3R01G553600	3R	1067426912	1067452701	+	CNL	CC-NBS-LRR
ScWN3R01G554800	3R	1068176364	1068189794	+	RLK	Receptor like kinase
ScWN3R01G555100	3R	1068255475	1068260988	-	RLK	Receptor like kinase
ScWN3R01G555300	3R	1068534706	1068562050	+	CNL	CC-NBS-LRR
ScWN3R01G564400	3R	1085475690	1085479659	+	CNL	CC-NBS-LRR
ScWN3R01G564900	3R	1085719040	1085721465	+	RLK	Receptor like kinase
ScWN3R01G565100	3R	1085752474	1085757136	+	TM-CC	transmembrane and coiled-coil protein
ScWN3R01G565800	3R	1086327410	1086328775	-	RLP	Receptor like protein
ScWN3R01G566800	3R	1087101557	1087106148	+	RLK	Receptor like kinase
ScWN3R01G571100	3R	1090850681	1090861271	-	TM-CC	transmembrane and coiled-coil protein
ScWN4R01G000800	4R	1185375	1191449	+	RLK	Receptor like kinase
ScWN4R01G002200	4R	2180173	2183004	+	RLP	Receptor like protein
ScWN4R01G005600	4R	3174018	3221002	-	RLK	Receptor like kinase
ScWN4R01G006200	4R	3294031	3297648	+	RLK	Receptor like kinase
ScWN4R01G006400	4R	3344119	3348821	-	NL	NBS-LRR
ScWN4R01G007000	4R	3470893	3486604	+	NL	NBS-LRR
ScWN4R01G007300	4R	3584804	3587468	-	RLK	Receptor like kinase
ScWN4R01G008000	4R	3999861	4002497	+	RLK	Receptor like kinase
ScWN4R01G008400	4R	4286118	4295238	+	NL	NBS-LRR
ScWN4R01G008800	4R	4619998	4622495	+	RLK	Receptor like kinase
ScWN4R01G008900	4R	4705550	4708795	-	RLK	Receptor like kinase
ScWN4R01G012200	4R	9667266	9672157	+	RLK	Receptor like kinase
ScWN4R01G012800	4R	13281605	13292172	-	NL	NBS-LRR
ScWN4R01G012900	4R	13411631	13414997	-	CNL	CC-NBS-LRR
ScWN4R01G023900	4R	20130020	20132843	+	RLP	Receptor like protein
ScWN4R01G027400	4R	22695332	22701311	+	CNL	CC-NBS-LRR
ScWN4R01G034100	4R	27095498	27098597	+	RLK	Receptor like kinase
ScWN4R01G034200	4R	27098988	27103314	+	RLK	Receptor like kinase
ScWN4R01G043900	4R	34015568	34020369	+	TM-CC	transmembrane and coiled-coil protein
ScWN4R01G054100	4R	44273881	44277283	-	RLK	Receptor like kinase
ScWN4R01G063100	4R	53323829	53329433	-	RLK	Receptor like kinase
ScWN4R01G066700	4R	59270426	59308284	-	NL	NBS-LRR
ScWN4R01G068200	4R	61389028	61426201	+	RLK	Receptor like kinase
ScWN4R01G072400	4R	67029089	67032345	+	RLK	Receptor like kinase
ScWN4R01G075200	4R	70578884	70580679	-	TM-CC	transmembrane and coiled-coil protein
ScWN4R01G078600	4R	75046835	75052327	-	RLK	Receptor like kinase
ScWN4R01G085200	4R	84787936	84792282	+	RLK	Receptor like kinase
ScWN4R01G086300	4R	86476000	86483927	-	RLK	Receptor like kinase
ScWN4R01G094800	4R	98151980	98156586	+	CNL	CC-NBS-LRR
ScWN4R01G095200	4R	98540114	98546475	-	NL	NBS-LRR
ScWN4R01G095500	4R	98930978	98933714	+	NL	NBS-LRR
ScWN4R01G095900	4R	99221974	99228107	+	CNL	CC-NBS-LRR
ScWN4R01G096400	4R	100398445	100404153	+	RLK	Receptor like kinase
ScWN4R01G096600	4R	101615114	101621204	+	RLK	Receptor like kinase
ScWN4R01G103100	4R	112078293	112081645	+	RLK	Receptor like kinase
ScWN4R01G115700	4R	130142281	130144026	-	RLK	Receptor like kinase
ScWN4R01G118000	4R	132923738	132931927	-	RLK	Receptor like kinase
ScWN4R01G120200	4R	138149746	138153487	-	RLK	Receptor like kinase
ScWN4R01G120700	4R	138419325	138423187	-	RLK	Receptor like kinase
ScWN4R01G120900	4R	138717627	138721048	+	RLK	Receptor like kinase
ScWN4R01G134400	4R	164815894	164819247	-	RLK	Receptor like kinase
ScWN4R01G134500	4R	165156041	165159541	-	RLK	Receptor like kinase
ScWN4R01G137000	4R	170281375	170289084	+	RLK	Receptor like kinase
ScWN4R01G137800	4R	172589710	172596975	+	RLK	Receptor like kinase
ScWN4R01G138200	4R	172844221	172848492	+	RLK	Receptor like kinase
ScWN4R01G139300	4R	173989383	173991483	-	RLK	Receptor like kinase
ScWN4R01G140900	4R	175887604	175890514	-	NBS	Nucleotide-binding site
ScWN4R01G149300	4R	191741770	191747446	-	RLK	Receptor like kinase
ScWN4R01G149600	4R	192118990	192121399	+	RLK	Receptor like kinase
ScWN4R01G152800	4R	195361246	195365238	+	NL	NBS-LRR
ScWN4R01G152900	4R	195530610	195531945	-	RLK	Receptor like kinase
ScWN4R01G159500	4R	206735638	206737228	-	NBS	Nucleotide-binding site
ScWN4R01G163200	4R	216753727	216756439	-	RLK	Receptor like kinase
ScWN4R01G167900	4R	226695623	226698813	-	RLK	Receptor like kinase
ScWN4R01G169500	4R	230485468	230490370	+	RLK	Receptor like kinase
ScWN4R01G174400	4R	238897673	238901900	+	NL	NBS-LRR
ScWN4R01G183400	4R	295566581	295570096	+	RLK	Receptor like kinase
ScWN4R01G183800	4R	301056704	301059390	+	TM-CC	transmembrane and coiled-coil protein
ScWN4R01G189000	4R	334857181	334865295	+	RLK	Receptor like kinase
ScWN4R01G194500	4R	382177791	382186877	+	RLK	Receptor like kinase
ScWN4R01G216600	4R	501885542	501889842	+	RLK	Receptor like kinase
ScWN4R01G219700	4R	516935632	516942304	-	NL	NBS-LRR
ScWN4R01G220200	4R	519553070	519556108	-	RLK	Receptor like kinase
ScWN4R01G221400	4R	523093510	523098356	-	RLK	Receptor like kinase
ScWN4R01G221700	4R	523809019	523814210	-	RLK	Receptor like kinase
ScWN4R01G224200	4R	532076415	532082953	+	RLK	Receptor like kinase
ScWN4R01G235900	4R	566089883	566093370	+	RLK	Receptor like kinase
ScWN4R01G236000	4R	566255868	566260428	+	RLK	Receptor like kinase
ScWN4R01G237700	4R	567776804	567779943	-	RLK	Receptor like kinase
ScWN4R01G240700	4R	574387409	574389228	+	RLK	Receptor like kinase
ScWN4R01G241700	4R	575365516	575368711	-	RLK	Receptor like kinase
ScWN4R01G248400	4R	585861706	585864359	+	RLK	Receptor like kinase
ScWN4R01G252500	4R	591681617	591683657	-	RLK	Receptor like kinase
ScWN4R01G254100	4R	593812130	593815614	-	RLK	Receptor like kinase
ScWN4R01G254800	4R	594898064	594903036	-	RLK	Receptor like kinase
ScWN4R01G256300	4R	597091172	597095372	-	RLK	Receptor like kinase
ScWN4R01G256600	4R	597735290	597738038	-	RLK	Receptor like kinase
ScWN4R01G256800	4R	597805222	597808921	-	RLK	Receptor like kinase
ScWN4R01G257100	4R	598001894	598003656	+	RLK	Receptor like kinase
ScWN4R01G260300	4R	602853193	602871799	-	RLK	Receptor like kinase
ScWN4R01G260900	4R	604349372	604355630	+	RLK	Receptor like kinase
ScWN4R01G261700	4R	606280398	606282923	-	RLK	Receptor like kinase
ScWN4R01G261800	4R	606313670	606318211	+	CNL	CC-NBS-LRR
ScWN4R01G262700	4R	607264955	607270829	-	CNL	CC-NBS-LRR
ScWN4R01G265800	4R	611848778	611853230	-	TN	TIR-NBS
ScWN4R01G270100	4R	622477312	622481060	-	RLK	Receptor like kinase
ScWN4R01G278000	4R	637571282	637581837	-	RLK	Receptor like kinase
ScWN4R01G278400	4R	639841043	639845938	+	RLK	Receptor like kinase
ScWN4R01G282000	4R	646207646	646209116	+	RLK	Receptor like kinase
ScWN4R01G282900	4R	647594996	647597837	+	RLK	Receptor like kinase
ScWN4R01G283200	4R	648283947	648287590	+	RLK	Receptor like kinase
ScWN4R01G285200	4R	651158272	651159557	+	TM-CC	transmembrane and coiled-coil protein
ScWN4R01G286300	4R	653011359	653017031	+	RLK	Receptor like kinase
ScWN4R01G290200	4R	658625329	658627947	+	RLK	Receptor like kinase
ScWN4R01G290300	4R	658630214	658631743	-	RLK	Receptor like kinase
ScWN4R01G290600	4R	658976000	658978488	-	RLK	Receptor like kinase
ScWN4R01G291400	4R	661067989	661071088	+	RLK	Receptor like kinase
ScWN4R01G294200	4R	665333870	665344814	-	RLK	Receptor like kinase
ScWN4R01G300200	4R	671384178	671387782	-	CNL	CC-NBS-LRR
ScWN4R01G310400	4R	688622356	688633710	+	RLK	Receptor like kinase
ScWN4R01G316200	4R	696379357	696384490	-	NL	NBS-LRR
ScWN4R01G324000	4R	706124999	706131586	-	CNL	CC-NBS-LRR
ScWN4R01G325700	4R	707377197	707380096	-	RLK	Receptor like kinase
ScWN4R01G332500	4R	715926530	715929587	-	RLP	Receptor like protein
ScWN4R01G333200	4R	717543679	717546441	+	RLK	Receptor like kinase
ScWN4R01G346300	4R	737153553	737155586	-	RLK	Receptor like kinase
ScWN4R01G346500	4R	737776160	737778686	+	RLK	Receptor like kinase
ScWN4R01G356900	4R	755903337	755922061	-	NBS	Nucleotide-binding site
ScWN4R01G359600	4R	759707899	759717085	+	NL	NBS-LRR
ScWN4R01G360500	4R	760845640	760848883	-	RLK	Receptor like kinase
ScWN4R01G360700	4R	760852585	760855936	-	RLK	Receptor like kinase
ScWN4R01G362100	4R	763394415	763398709	+	RLK	Receptor like kinase
ScWN4R01G362200	4R	763512821	763516711	+	RLK	Receptor like kinase
ScWN4R01G364700	4R	766841628	766847704	-	RLK	Receptor like kinase
ScWN4R01G377400	4R	783353924	783359964	-	RLK	Receptor like kinase
ScWN4R01G382300	4R	790701092	790708773	+	RLP	Receptor like protein
ScWN4R01G382500	4R	790835854	790845125	-	RLK	Receptor like kinase
ScWN4R01G384300	4R	792919504	792926489	-	RLP	Receptor like protein
ScWN4R01G384500	4R	792982635	792984225	+	NBS	Nucleotide-binding site
ScWN4R01G386200	4R	794588806	794591227	+	RLK	Receptor like kinase
ScWN4R01G386300	4R	794594254	794596636	+	RLK	Receptor like kinase
ScWN4R01G386400	4R	794983143	794985615	-	RLK	Receptor like kinase
ScWN4R01G386500	4R	795202715	795205187	+	RLK	Receptor like kinase
ScWN4R01G387700	4R	796313504	796385928	-	CNL	CC-NBS-LRR
ScWN4R01G387800	4R	796405973	796409369	-	CNL	CC-NBS-LRR
ScWN4R01G387900	4R	796589278	796592352	-	CN	CC-NBS
ScWN4R01G390200	4R	799415631	799419410	+	RLK	Receptor like kinase
ScWN4R01G390300	4R	799419469	799424749	-	RLK	Receptor like kinase
ScWN4R01G390400	4R	799437268	799439719	-	RLK	Receptor like kinase
ScWN4R01G399000	4R	807029354	807033470	+	RLK	Receptor like kinase
ScWN4R01G407900	4R	814497723	814502065	-	CNL	CC-NBS-LRR
ScWN4R01G410000	4R	815816833	815818423	-	NBS	Nucleotide-binding site
ScWN4R01G410700	4R	815904166	815906939	+	NBS	Nucleotide-binding site
ScWN4R01G417800	4R	823365631	823373845	-	NL	NBS-LRR
ScWN4R01G417900	4R	823732024	823738344	+	NL	NBS-LRR
ScWN4R01G418600	4R	824296567	824300093	-	RLK	Receptor like kinase
ScWN4R01G423800	4R	829006630	829008726	-	RLK	Receptor like kinase
ScWN4R01G423900	4R	829010067	829012285	-	RLK	Receptor like kinase
ScWN4R01G424300	4R	829193010	829195135	+	RLK	Receptor like kinase
ScWN4R01G424800	4R	829405171	829463564	+	RLK	Receptor like kinase
ScWN4R01G425000	4R	829511170	829513168	+	RLK	Receptor like kinase
ScWN4R01G425100	4R	829514762	829516968	+	RLK	Receptor like kinase
ScWN4R01G437300	4R	844225904	844227402	+	NBS	Nucleotide-binding site
ScWN4R01G438600	4R	846876077	846918790	+	NBS	Nucleotide-binding site
ScWN4R01G441500	4R	849301730	849303092	+	RLK	Receptor like kinase
ScWN4R01G441600	4R	849305478	849312636	-	RLK	Receptor like kinase
ScWN4R01G441700	4R	849314894	849321205	-	RLK	Receptor like kinase
ScWN4R01G441800	4R	849409407	849412105	-	RLK	Receptor like kinase
ScWN4R01G441900	4R	849421382	849424031	-	RLK	Receptor like kinase
ScWN4R01G442100	4R	849432253	849436829	-	RLK	Receptor like kinase
ScWN4R01G442400	4R	849672789	849675297	+	RLK	Receptor like kinase
ScWN4R01G442500	4R	849704101	849705805	+	RLK	Receptor like kinase
ScWN4R01G443400	4R	851703995	851706152	-	RLK	Receptor like kinase
ScWN4R01G445200	4R	853932369	853937709	+	RLK	Receptor like kinase
ScWN4R01G450300	4R	860433933	860436523	-	CNL	CC-NBS-LRR
ScWN4R01G450400	4R	860500160	860504670	-	CNL	CC-NBS-LRR
ScWN4R01G450600	4R	860522722	860523871	-	CN	CC-NBS
ScWN4R01G450700	4R	860558701	860561797	-	CN	CC-NBS
ScWN4R01G450800	4R	860585714	860591108	-	CNL	CC-NBS-LRR
ScWN4R01G451200	4R	860843392	860848032	-	CNL	CC-NBS-LRR
ScWN4R01G451400	4R	860919200	860922345	-	NL	NBS-LRR
ScWN4R01G451800	4R	861177946	861181608	+	CNL	CC-NBS-LRR
ScWN4R01G451900	4R	861248324	861250652	+	CN	CC-NBS
ScWN4R01G452000	4R	861496032	861500492	-	CNL	CC-NBS-LRR
ScWN4R01G452100	4R	861505326	861507093	-	NL	NBS-LRR
ScWN4R01G452200	4R	861508328	861560563	-	NL	NBS-LRR
ScWN4R01G452800	4R	861849424	861853301	+	CNL	CC-NBS-LRR
ScWN4R01G453600	4R	862549157	862554394	-	RLK	Receptor like kinase
ScWN4R01G453800	4R	862584851	862589068	+	RLK	Receptor like kinase
ScWN4R01G454100	4R	862630472	862632638	+	RLK	Receptor like kinase
ScWN4R01G456400	4R	865360239	865363130	+	RLK	Receptor like kinase
ScWN4R01G459300	4R	869143062	869147205	+	RLK	Receptor like kinase
ScWN4R01G464100	4R	878028509	878037067	+	CNL	CC-NBS-LRR
ScWN4R01G464200	4R	878119619	878127992	+	CNL	CC-NBS-LRR
ScWN4R01G464300	4R	878143952	878152871	+	CNL	CC-NBS-LRR
ScWN4R01G464600	4R	878199873	878211807	+	CNL	CC-NBS-LRR
ScWN4R01G468100	4R	881841837	881851673	+	RLK	Receptor like kinase
ScWN4R01G470600	4R	883905133	883908103	+	NL	NBS-LRR
ScWN4R01G470900	4R	884191111	884197327	+	CNL	CC-NBS-LRR
ScWN4R01G476300	4R	891578631	891590535	-	NL	NBS-LRR
ScWN4R01G481500	4R	899527642	899533445	+	CN	CC-NBS
ScWN4R01G481700	4R	899787958	899793860	+	CN	CC-NBS
ScWN4R01G481800	4R	899915860	899923491	+	NL	NBS-LRR
ScWN4R01G481900	4R	899960693	899966093	+	CNL	CC-NBS-LRR
ScWN4R01G482000	4R	900175069	900178525	+	CNL	CC-NBS-LRR
ScWN4R01G482200	4R	900184281	900221681	+	CNL	CC-NBS-LRR
ScWN4R01G482300	4R	900303088	900311710	+	RLK	Receptor like kinase
ScWN4R01G483100	4R	900947923	900953591	-	CN	CC-NBS
ScWN4R01G483200	4R	900966442	900969206	-	NL	NBS-LRR
ScWN4R01G484300	4R	901699294	901702897	+	RLK	Receptor like kinase
ScWN4R01G484400	4R	901751924	901755927	+	RLK	Receptor like kinase
ScWN4R01G485000	4R	902818646	902820803	-	RLK	Receptor like kinase
ScWN4R01G486800	4R	904513425	904517683	-	RLK	Receptor like kinase
ScWN4R01G487700	4R	905010618	905016961	-	RLK	Receptor like kinase
ScWN4R01G490200	4R	906661086	906677810	+	NL	NBS-LRR
ScWN4R01G494200	4R	910456141	910457656	+	RLK	Receptor like kinase
ScWN4R01G494300	4R	910519306	910524568	-	RLK	Receptor like kinase
ScWN4R01G502100	4R	916343430	916348755	-	RLK	Receptor like kinase
ScWN4R01G504500	4R	917899103	917908609	+	RLK	Receptor like kinase
ScWN4R01G506100	4R	918695929	918699476	-	NL	NBS-LRR
ScWN4R01G506200	4R	918743074	918748289	+	NL	NBS-LRR
ScWN4R01G507200	4R	919867270	919870637	+	CNL	CC-NBS-LRR
ScWN4R01G507500	4R	920195219	920201288	+	RLK	Receptor like kinase
ScWN4R01G509300	4R	921805252	921815081	+	CNL	CC-NBS-LRR
ScWN4R01G509800	4R	922324816	922331085	-	CNL	CC-NBS-LRR
ScWN4R01G509900	4R	922596681	922601003	+	NL	NBS-LRR
ScWN4R01G513400	4R	925606915	925626979	+	NL	NBS-LRR
ScWN4R01G513900	4R	925829606	925832388	+	RLK	Receptor like kinase
ScWN4R01G514100	4R	925929044	925933177	+	RLK	Receptor like kinase
ScWN4R01G515500	4R	927869919	927879032	-	CNL	CC-NBS-LRR
ScWN4R01G517000	4R	928637385	928641394	-	CNL	CC-NBS-LRR
ScWN4R01G517100	4R	928643474	928660347	+	NL	NBS-LRR
ScWN4R01G517200	4R	928682392	928688930	+	NL	NBS-LRR
ScWN4R01G521200	4R	932875574	932877569	+	RLK	Receptor like kinase
ScWN4R01G521500	4R	932976239	933002244	+	RLK	Receptor like kinase
ScWN4R01G522700	4R	933727431	933732522	-	CNL	CC-NBS-LRR
ScWN4R01G525500	4R	936355193	936364238	-	CNL	CC-NBS-LRR
ScWN4R01G525600	4R	936379662	936384700	-	RLK	Receptor like kinase
ScWN4R01G526000	4R	937050086	937058830	+	NL	NBS-LRR
ScWN4R01G526700	4R	938570631	938573691	+	RLK	Receptor like kinase
ScWN4R01G526800	4R	938606302	938640262	+	RLK	Receptor like kinase
ScWN4R01G527000	4R	939039561	939055741	+	RLK	Receptor like kinase
ScWN4R01G527100	4R	939094538	939169545	+	RLK	Receptor like kinase
ScWN4R01G527200	4R	939279525	939291868	+	RLK	Receptor like kinase
ScWN4R01G527300	4R	939332449	939339431	-	RLK	Receptor like kinase
ScWN4R01G528500	4R	940190238	940198927	+	NL	NBS-LRR
ScWN4R01G538600	4R	953423525	953429402	-	CNL	CC-NBS-LRR
ScWN4R01G538700	4R	953436247	953451781	+	NL	NBS-LRR
ScWN4R01G540200	4R	954010653	954015390	-	NL	NBS-LRR
ScWN4R01G540800	4R	955331986	955335630	+	RLK	Receptor like kinase
ScWN4R01G540900	4R	955356205	955365091	-	NL	NBS-LRR
ScWN4R01G541400	4R	955639710	955646702	-	NL	NBS-LRR
ScWN4R01G542300	4R	956482054	956487247	+	CNL	CC-NBS-LRR
ScWN4R01G542400	4R	956531556	956540567	-	NL	NBS-LRR
ScWN4R01G543400	4R	957324717	957329201	-	NL	NBS-LRR
ScWN4R01G543500	4R	957513704	957521271	+	NBS	Nucleotide-binding site
ScWN4R01G543700	4R	957577988	957583331	-	NL	NBS-LRR
ScWN4R01G543800	4R	957586177	957590449	+	NL	NBS-LRR
ScWN4R01G546600	4R	959837316	959841054	+	RLP	Receptor like protein
ScWN4R01G548300	4R	960451470	960455248	-	RLK	Receptor like kinase
ScWN4R01G549900	4R	961379560	961397887	+	RLK	Receptor like kinase
ScWN4R01G550500	4R	962620939	962624290	-	RLK	Receptor like kinase
ScWN4R01G555700	4R	969066148	969070541	+	RLK	Receptor like kinase
ScWN4R01G556900	4R	969632993	969635937	+	RLP	Receptor like protein
ScWN4R01G558100	4R	971288209	971291473	+	RLK	Receptor like kinase
ScWN4R01G558700	4R	971712096	971715057	-	RLP	Receptor like protein
ScWN4R01G558800	4R	971726775	971729585	-	RLK	Receptor like kinase
ScWN4R01G559100	4R	972138983	972167122	-	RLP	Receptor like protein
ScWN4R01G567900	4R	978781914	978785193	+	RLK	Receptor like kinase
ScWN4R01G568000	4R	978905284	978908731	+	RLK	Receptor like kinase
ScWN4R01G568100	4R	978940579	978944365	-	RLK	Receptor like kinase
ScWN4R01G568300	4R	978968951	978972217	+	RLK	Receptor like kinase
ScWN4R01G568400	4R	978985154	978988956	+	RLK	Receptor like kinase
ScWN4R01G569900	4R	980464396	980470363	-	CNL	CC-NBS-LRR
ScWN4R01G573700	4R	984076915	984082446	+	CNL	CC-NBS-LRR
ScWN4R01G576600	4R	986010022	986012647	-	RLK	Receptor like kinase
ScWN4R01G576800	4R	986376821	986379416	+	RLP	Receptor like protein
ScWN4R01G576900	4R	986409015	986411610	+	RLP	Receptor like protein
ScWN4R01G578800	4R	986998317	987002621	+	RLK	Receptor like kinase
ScWN4R01G579400	4R	987119807	987127761	+	RLK	Receptor like kinase
ScWN4R01G580700	4R	988250856	988254239	-	CNL	CC-NBS-LRR
ScWN4R01G581200	4R	988491529	988497599	+	NL	NBS-LRR
ScWN4R01G582100	4R	989913438	989919278	+	NBS	Nucleotide-binding site
ScWN4R01G582500	4R	990365363	990371633	-	CNL	CC-NBS-LRR
ScWN4R01G589700	4R	997082682	997087213	-	CN	CC-NBS
ScWN4R01G593300	4R	1000036779	1000097484	-	RLK	Receptor like kinase
ScWN4R01G597600	4R	1007370479	1007373566	-	RLK	Receptor like kinase
ScWN4R01G597700	4R	1007443027	1007446006	-	TM-CC	transmembrane and coiled-coil protein
ScWN4R01G597800	4R	1007452048	1007454183	-	TM-CC	transmembrane and coiled-coil protein
ScWN4R01G599400	4R	1008531910	1008535545	+	RLK	Receptor like kinase
ScWN4R01G600100	4R	1009031347	1009034793	+	RLK	Receptor like kinase
ScWN4R01G600600	4R	1009351996	1009355063	-	RLK	Receptor like kinase
ScWN4R01G600700	4R	1009437609	1009440477	+	CNL	CC-NBS-LRR
ScWN4R01G601700	4R	1010034435	1010039424	-	RLK	Receptor like kinase
ScWN4R01G601800	4R	1010050713	1010053351	-	RLP	Receptor like protein
ScWN4R01G602000	4R	1010289316	1010294761	+	CN	CC-NBS
ScWN4R01G609200	4R	1017195895	1017198610	+	RLP	Receptor like protein
ScWN4R01G609300	4R	1017205228	1017207248	-	RLK	Receptor like kinase
ScWN4R01G610100	4R	1017603506	1017609327	+	RLK	Receptor like kinase
ScWN4R01G611100	4R	1018596362	1018598382	+	RLK	Receptor like kinase
ScWN4R01G613500	4R	1021558847	1021611877	-	RLP	Receptor like protein
ScWN4R01G618000	4R	1024765954	1024767907	-	NL	NBS-LRR
ScWN4R01G618300	4R	1025630843	1025636695	-	CNL	CC-NBS-LRR
ScWN4R01G618600	4R	1026055990	1026064828	+	RLK	Receptor like kinase
ScWN4R01G618700	4R	1026109970	1026116812	+	CNL	CC-NBS-LRR
ScWN4R01G619200	4R	1026543441	1026548642	-	CNL	CC-NBS-LRR
ScWN4R01G619500	4R	1026909501	1026915366	+	RLK	Receptor like kinase
ScWN4R01G619900	4R	1027865649	1028001907	+	CNL	CC-NBS-LRR
ScWN4R01G620100	4R	1028121074	1028121935	-	CN	CC-NBS
ScWN4R01G620300	4R	1028574563	1028578590	+	CNL	CC-NBS-LRR
ScWN4R01G620600	4R	1029158645	1029168409	+	RLK	Receptor like kinase
ScWN4R01G620700	4R	1029288113	1029288974	-	CN	CC-NBS
ScWN4R01G621400	4R	1030670248	1030675328	-	RLK	Receptor like kinase
ScWN4R01G621500	4R	1030853361	1030858412	+	RLK	Receptor like kinase
ScWN4R01G621600	4R	1031708143	1031714198	+	CNL	CC-NBS-LRR
ScWN4R01G623800	4R	1033684983	1033692643	-	RLK	Receptor like kinase
ScWN4R01G623900	4R	1033689029	1033691966	+	RLK	Receptor like kinase
ScWN4R01G629900	4R	1038133358	1038138527	-	TM-CC	transmembrane and coiled-coil protein
ScWN4R01G631000	4R	1038680033	1038688520	-	RLK	Receptor like kinase
ScWN4R01G634100	4R	1041354609	1041385273	-	RLK	Receptor like kinase
ScWN4R01G634900	4R	1042794069	1042803755	-	RLK	Receptor like kinase
ScWN5R01G004200	5R	3707443	3710434	+	RLK	Receptor like kinase
ScWN5R01G006000	5R	4719718	4722387	-	RLK	Receptor like kinase
ScWN5R01G008200	5R	6247951	6250561	-	RLK	Receptor like kinase
ScWN5R01G008400	5R	7046553	7050210	-	RLK	Receptor like kinase
ScWN5R01G011100	5R	9970472	9974614	+	RLK	Receptor like kinase
ScWN5R01G015900	5R	13840966	13844233	+	RLP	Receptor like protein
ScWN5R01G018200	5R	15573189	15577435	+	RLP	Receptor like protein
ScWN5R01G020800	5R	16962859	16965727	+	RLK	Receptor like kinase
ScWN5R01G023800	5R	20508601	20512862	-	RLK	Receptor like kinase
ScWN5R01G023900	5R	20513548	20516107	+	RLK	Receptor like kinase
ScWN5R01G026200	5R	22366777	22376346	-	CNL	CC-NBS-LRR
ScWN5R01G031700	5R	27545728	27551209	+	CNL	CC-NBS-LRR
ScWN5R01G039400	5R	37857274	37864604	+	RLK	Receptor like kinase
ScWN5R01G040000	5R	38276077	38285718	-	RLK	Receptor like kinase
ScWN5R01G040200	5R	38337234	38346875	-	RLK	Receptor like kinase
ScWN5R01G040500	5R	38486081	38491863	-	NL	NBS-LRR
ScWN5R01G048000	5R	48718063	48719593	-	RLK	Receptor like kinase
ScWN5R01G048100	5R	48728403	48753631	+	RLK	Receptor like kinase
ScWN5R01G048200	5R	48756679	48770626	+	RLK	Receptor like kinase
ScWN5R01G051800	5R	52569496	52571598	-	RLK	Receptor like kinase
ScWN5R01G053100	5R	54772928	54775249	-	RLK	Receptor like kinase
ScWN5R01G053400	5R	55404743	55409691	+	NBS	Nucleotide-binding site
ScWN5R01G054900	5R	57811819	57828163	-	TM-CC	transmembrane and coiled-coil protein
ScWN5R01G057200	5R	61856909	61860796	+	RLK	Receptor like kinase
ScWN5R01G069200	5R	88921935	88926721	-	CNL	CC-NBS-LRR
ScWN5R01G071900	5R	92913420	92918294	-	CNL	CC-NBS-LRR
ScWN5R01G075400	5R	100101422	100115522	-	CNL	CC-NBS-LRR
ScWN5R01G078100	5R	112179550	112191685	+	TM-CC	transmembrane and coiled-coil protein
ScWN5R01G079900	5R	114069327	114072006	+	RLK	Receptor like kinase
ScWN5R01G084400	5R	126874615	126883304	-	RLK	Receptor like kinase
ScWN5R01G085400	5R	129027744	129034509	+	RLK	Receptor like kinase
ScWN5R01G085600	5R	129618919	129621530	-	RLK	Receptor like kinase
ScWN5R01G088700	5R	135211462	135222730	-	NL	NBS-LRR
ScWN5R01G088800	5R	135991251	135998424	+	CNL	CC-NBS-LRR
ScWN5R01G091600	5R	143214276	143217301	+	RLK	Receptor like kinase
ScWN5R01G104700	5R	173210152	173212067	+	TM-CC	transmembrane and coiled-coil protein
ScWN5R01G117800	5R	254283836	254287892	-	RLK	Receptor like kinase
ScWN5R01G118000	5R	254870010	254876431	-	RLK	Receptor like kinase
ScWN5R01G118100	5R	254875013	254877572	+	RLK	Receptor like kinase
ScWN5R01G119900	5R	259169675	259174120	+	CNL	CC-NBS-LRR
ScWN5R01G120000	5R	259186978	259191654	+	CNL	CC-NBS-LRR
ScWN5R01G120500	5R	261767289	261770648	-	RLK	Receptor like kinase
ScWN5R01G120900	5R	263036489	263040157	-	RLK	Receptor like kinase
ScWN5R01G131300	5R	311160955	311163636	+	RLK	Receptor like kinase
ScWN5R01G136200	5R	331185476	331191026	+	RLK	Receptor like kinase
ScWN5R01G145300	5R	355644900	355647303	-	RLK	Receptor like kinase
ScWN5R01G153400	5R	369136718	369139751	+	RLK	Receptor like kinase
ScWN5R01G158800	5R	375473339	375526211	+	RLK	Receptor like kinase
ScWN5R01G158900	5R	375528417	375530682	-	RLK	Receptor like kinase
ScWN5R01G159400	5R	375731424	375736677	+	RLK	Receptor like kinase
ScWN5R01G159500	5R	375736864	375741282	-	RLK	Receptor like kinase
ScWN5R01G167800	5R	394905113	394907650	+	RLK	Receptor like kinase
ScWN5R01G170400	5R	401929582	401936305	+	RLK	Receptor like kinase
ScWN5R01G171100	5R	403858941	403861046	+	RLP	Receptor like protein
ScWN5R01G175600	5R	415882429	415885471	+	RLK	Receptor like kinase
ScWN5R01G183400	5R	433447682	433452578	-	RLK	Receptor like kinase
ScWN5R01G188000	5R	440545256	440548351	+	CN	CC-NBS
ScWN5R01G191500	5R	442110605	442122570	+	CNL	CC-NBS-LRR
ScWN5R01G192700	5R	443576361	443581570	-	NL	NBS-LRR
ScWN5R01G192800	5R	443730952	443740685	-	NL	NBS-LRR
ScWN5R01G192900	5R	443859465	443864045	+	NL	NBS-LRR
ScWN5R01G195600	5R	446916139	446919849	-	RLK	Receptor like kinase
ScWN5R01G196700	5R	447756409	447761861	-	CNL	CC-NBS-LRR
ScWN5R01G196900	5R	447869629	447881222	+	NL	NBS-LRR
ScWN5R01G197000	5R	448065808	448068310	-	RLK	Receptor like kinase
ScWN5R01G197800	5R	449833488	449835426	+	RLK	Receptor like kinase
ScWN5R01G198200	5R	450390147	450399747	+	RLK	Receptor like kinase
ScWN5R01G199100	5R	451721137	451731755	-	RLK	Receptor like kinase
ScWN5R01G202300	5R	455748306	455752744	-	RLK	Receptor like kinase
ScWN5R01G206300	5R	464644688	464647353	-	RLK	Receptor like kinase
ScWN5R01G209900	5R	470786436	470792050	-	CNL	CC-NBS-LRR
ScWN5R01G213500	5R	479726372	479728415	+	RLK	Receptor like kinase
ScWN5R01G215300	5R	483407272	483409800	+	RLK	Receptor like kinase
ScWN5R01G218900	5R	490211908	490214383	+	RLK	Receptor like kinase
ScWN5R01G220400	5R	491717859	491723564	-	TM-CC	transmembrane and coiled-coil protein
ScWN5R01G220500	5R	491723839	491727117	-	TM-CC	transmembrane and coiled-coil protein
ScWN5R01G223500	5R	495330595	495334608	+	RLK	Receptor like kinase
ScWN5R01G223700	5R	495429701	495431856	+	RLK	Receptor like kinase
ScWN5R01G226100	5R	499469243	499490941	-	NBS	Nucleotide-binding site
ScWN5R01G226400	5R	499844722	499859367	+	NL	NBS-LRR
ScWN5R01G234600	5R	513864507	513869090	+	TM-CC	transmembrane and coiled-coil protein
ScWN5R01G234800	5R	514021859	514025743	+	RLK	Receptor like kinase
ScWN5R01G239700	5R	523613411	523618137	+	RLK	Receptor like kinase
ScWN5R01G240000	5R	523904069	523906752	+	RLK	Receptor like kinase
ScWN5R01G241200	5R	527588968	527592687	-	TM-CC	transmembrane and coiled-coil protein
ScWN5R01G244300	5R	532338824	532343453	+	NL	NBS-LRR
ScWN5R01G247900	5R	539085725	539089165	+	RLK	Receptor like kinase
ScWN5R01G250600	5R	542158387	542161983	+	RLK	Receptor like kinase
ScWN5R01G253300	5R	545493226	545497517	-	CNL	CC-NBS-LRR
ScWN5R01G254100	5R	545887632	545891317	-	NL	NBS-LRR
ScWN5R01G254300	5R	546084057	546089739	+	NL	NBS-LRR
ScWN5R01G259700	5R	552472250	552505000	+	RLK	Receptor like kinase
ScWN5R01G263500	5R	555511253	555564373	-	NL	NBS-LRR
ScWN5R01G277800	5R	574567162	574574214	+	TM-CC	transmembrane and coiled-coil protein
ScWN5R01G278700	5R	574883310	574887314	+	RLK	Receptor like kinase
ScWN5R01G281300	5R	577963991	578015004	+	RLK	Receptor like kinase
ScWN5R01G283400	5R	580025657	580029591	-	TN	TIR-NBS
ScWN5R01G283500	5R	580332675	580337401	-	RLK	Receptor like kinase
ScWN5R01G285500	5R	582944511	582957367	+	RLK	Receptor like kinase
ScWN5R01G286000	5R	583243548	583247466	-	NL	NBS-LRR
ScWN5R01G291100	5R	589728206	589737320	-	TM-CC	transmembrane and coiled-coil protein
ScWN5R01G296300	5R	595249767	595260236	+	TM-CC	transmembrane and coiled-coil protein
ScWN5R01G296800	5R	595406623	595411499	+	TM-CC	transmembrane and coiled-coil protein
ScWN5R01G298800	5R	597106271	597108237	-	RLK	Receptor like kinase
ScWN5R01G303100	5R	604694694	604734994	+	RLK	Receptor like kinase
ScWN5R01G303200	5R	605759344	605763549	+	RLK	Receptor like kinase
ScWN5R01G310600	5R	613845976	613849142	+	RLK	Receptor like kinase
ScWN5R01G313700	5R	616888783	616935609	-	RLP	Receptor like protein
ScWN5R01G318500	5R	622747973	622749361	+	TM-CC	transmembrane and coiled-coil protein
ScWN5R01G320100	5R	624337817	624376969	+	NL	NBS-LRR
ScWN5R01G324300	5R	628016239	628020409	-	CNL	CC-NBS-LRR
ScWN5R01G324400	5R	628027423	628031387	-	CNL	CC-NBS-LRR
ScWN5R01G324500	5R	628244670	628249017	+	CNL	CC-NBS-LRR
ScWN5R01G327500	5R	631858585	631858792	-	RLK	Receptor like kinase
ScWN5R01G327800	5R	633613470	633624854	+	CNL	CC-NBS-LRR
ScWN5R01G333600	5R	639243072	639248540	-	NL	NBS-LRR
ScWN5R01G336200	5R	643122443	643126472	-	NL	NBS-LRR
ScWN5R01G352500	5R	661739721	661742896	+	RLK	Receptor like kinase
ScWN5R01G357000	5R	666944026	666950415	-	RLK	Receptor like kinase
ScWN5R01G359700	5R	670013325	670018589	-	CNL	CC-NBS-LRR
ScWN5R01G359800	5R	670042598	670043543	+	NBS	Nucleotide-binding site
ScWN5R01G360500	5R	670841058	670846245	-	CNL	CC-NBS-LRR
ScWN5R01G363500	5R	674492501	674498033	+	RLK	Receptor like kinase
ScWN5R01G364800	5R	675412265	675417890	-	CNL	CC-NBS-LRR
ScWN5R01G370600	5R	682606821	682610952	-	RLK	Receptor like kinase
ScWN5R01G370700	5R	682611119	682616589	+	RLK	Receptor like kinase
ScWN5R01G370800	5R	682617969	682621659	-	RLK	Receptor like kinase
ScWN5R01G371400	5R	682967808	682974462	+	NBS	Nucleotide-binding site
ScWN5R01G371800	5R	683322444	683325569	+	RLK	Receptor like kinase
ScWN5R01G372700	5R	684195194	684200008	-	NL	NBS-LRR
ScWN5R01G376600	5R	688848304	688851689	-	NL	NBS-LRR
ScWN5R01G380900	5R	701449266	701454333	-	NL	NBS-LRR
ScWN5R01G381000	5R	701507206	701513802	+	NL	NBS-LRR
ScWN5R01G381500	5R	701722154	701724683	-	RLK	Receptor like kinase
ScWN5R01G386000	5R	705400705	705403567	+	RLP	Receptor like protein
ScWN5R01G386700	5R	706186714	706189787	+	TM-CC	transmembrane and coiled-coil protein
ScWN5R01G388000	5R	707661596	707665915	+	RLK	Receptor like kinase
ScWN5R01G388800	5R	709364481	709368349	+	RLK	Receptor like kinase
ScWN5R01G390500	5R	711803024	711806841	-	RLP	Receptor like protein
ScWN5R01G392000	5R	713515472	713610789	+	RLK	Receptor like kinase
ScWN5R01G392100	5R	713636887	713649695	+	RLK	Receptor like kinase
ScWN5R01G393000	5R	714651132	714655919	-	NL	NBS-LRR
ScWN5R01G393400	5R	714879670	714886196	-	RLK	Receptor like kinase
ScWN5R01G393600	5R	714959120	714962810	-	RLK	Receptor like kinase
ScWN5R01G393800	5R	715030072	715034905	-	RLK	Receptor like kinase
ScWN5R01G394100	5R	715262887	715266916	-	RLK	Receptor like kinase
ScWN5R01G394200	5R	715722241	715727567	-	NBS	Nucleotide-binding site
ScWN5R01G394300	5R	715843911	715848506	-	RLK	Receptor like kinase
ScWN5R01G394400	5R	715950829	715954949	-	RLK	Receptor like kinase
ScWN5R01G400000	5R	723595313	723598989	+	RLK	Receptor like kinase
ScWN5R01G400600	5R	724228202	724238339	+	RLK	Receptor like kinase
ScWN5R01G403500	5R	726875751	726880609	-	TM-CC	transmembrane and coiled-coil protein
ScWN5R01G405200	5R	728123623	728128177	-	RLK	Receptor like kinase
ScWN5R01G407700	5R	732303248	732324601	+	RLK	Receptor like kinase
ScWN5R01G407900	5R	732406423	732408970	+	RLK	Receptor like kinase
ScWN5R01G408000	5R	732458628	732461470	+	RLK	Receptor like kinase
ScWN5R01G408100	5R	732494404	732499465	+	RLK	Receptor like kinase
ScWN5R01G408300	5R	732597618	732600165	+	RLK	Receptor like kinase
ScWN5R01G408400	5R	732649810	732652419	+	RLK	Receptor like kinase
ScWN5R01G408500	5R	732657138	732659784	-	RLK	Receptor like kinase
ScWN5R01G408600	5R	732700562	732703191	-	RLK	Receptor like kinase
ScWN5R01G409400	5R	733881036	733885617	-	RLK	Receptor like kinase
ScWN5R01G410700	5R	735668435	735670984	-	RLK	Receptor like kinase
ScWN5R01G411900	5R	738076015	738078957	-	RLK	Receptor like kinase
ScWN5R01G412200	5R	738284564	738289540	-	RLK	Receptor like kinase
ScWN5R01G421200	5R	749351746	749353489	-	RLP	Receptor like protein
ScWN5R01G427700	5R	757096384	757118240	+	CNL	CC-NBS-LRR
ScWN5R01G434200	5R	764376005	764379898	+	TM-CC	transmembrane and coiled-coil protein
ScWN5R01G444300	5R	773006684	773009613	+	RLK	Receptor like kinase
ScWN5R01G445300	5R	773919853	773923328	-	NL	NBS-LRR
ScWN5R01G448000	5R	776607782	776611575	+	RLK	Receptor like kinase
ScWN5R01G448500	5R	777500403	777503877	+	RLK	Receptor like kinase
ScWN5R01G449100	5R	778261570	778266517	+	RLK	Receptor like kinase
ScWN5R01G449300	5R	778372279	778375485	+	RLK	Receptor like kinase
ScWN5R01G455800	5R	785370162	785373687	+	RLK	Receptor like kinase
ScWN5R01G460300	5R	789540227	789544735	-	RLK	Receptor like kinase
ScWN5R01G464300	5R	793719866	793724334	-	RLK	Receptor like kinase
ScWN5R01G464400	5R	793819603	793824038	-	RLK	Receptor like kinase
ScWN5R01G464800	5R	794036685	794041537	-	RLK	Receptor like kinase
ScWN5R01G464900	5R	794061786	794066221	-	RLK	Receptor like kinase
ScWN5R01G468300	5R	796543969	796546620	+	RLK	Receptor like kinase
ScWN5R01G468400	5R	796635596	796641743	+	CNL	CC-NBS-LRR
ScWN5R01G469600	5R	797405908	797411556	-	RLK	Receptor like kinase
ScWN5R01G470400	5R	798349061	798353041	+	NBS	Nucleotide-binding site
ScWN5R01G473800	5R	802099423	802122552	+	NL	NBS-LRR
ScWN5R01G478100	5R	806398583	806410871	-	RLK	Receptor like kinase
ScWN5R01G478200	5R	806492200	806506576	+	RLK	Receptor like kinase
ScWN5R01G482500	5R	809955078	809960088	-	NL	NBS-LRR
ScWN5R01G488800	5R	816461507	816466474	-	NL	NBS-LRR
ScWN5R01G489300	5R	816696086	816700909	-	NL	NBS-LRR
ScWN5R01G490500	5R	817254936	817258810	+	NL	NBS-LRR
ScWN5R01G494500	5R	820471606	820475006	+	RLP	Receptor like protein
ScWN5R01G498800	5R	825909828	825911681	-	RLP	Receptor like protein
ScWN5R01G506400	5R	832200443	832204739	+	NL	NBS-LRR
ScWN5R01G507400	5R	833685096	833697895	+	RLK	Receptor like kinase
ScWN5R01G512900	5R	838035728	838040667	-	RLK	Receptor like kinase
ScWN5R01G515800	5R	840599603	840601394	-	RLP	Receptor like protein
ScWN5R01G517800	5R	843738351	843742148	-	CNL	CC-NBS-LRR
ScWN5R01G518600	5R	845047584	845057044	+	CN	CC-NBS
ScWN5R01G519700	5R	846730120	846736526	-	NL	NBS-LRR
ScWN5R01G525500	5R	858337915	858341597	+	RLK	Receptor like kinase
ScWN5R01G526200	5R	859225241	859225904	-	NBS	Nucleotide-binding site
ScWN5R01G527300	5R	860179218	860181954	-	RLK	Receptor like kinase
ScWN5R01G527400	5R	860182424	860184731	+	RLK	Receptor like kinase
ScWN5R01G527500	5R	860268049	860272540	+	TM-CC	transmembrane and coiled-coil protein
ScWN5R01G529200	5R	861393533	861396214	-	RLK	Receptor like kinase
ScWN5R01G540800	5R	873280994	873332645	-	RLK	Receptor like kinase
ScWN5R01G541200	5R	873455256	873468091	-	RLK	Receptor like kinase
ScWN5R01G544700	5R	877872569	877878339	-	TM-CC	transmembrane and coiled-coil protein
ScWN5R01G553000	5R	887629111	887633743	-	RLK	Receptor like kinase
ScWN5R01G558300	5R	892079840	892085079	+	RLK	Receptor like kinase
ScWN5R01G567000	5R	898023213	898042014	-	NL	NBS-LRR
ScWN5R01G567100	5R	898184893	898198624	-	NL	NBS-LRR
ScWN5R01G567200	5R	898597131	898601128	+	NL	NBS-LRR
ScWN5R01G569800	5R	900347955	900356078	-	NL	NBS-LRR
ScWN5R01G569900	5R	900400160	900403043	-	NL	NBS-LRR
ScWN5R01G570500	5R	900839289	900844880	-	CNL	CC-NBS-LRR
ScWN5R01G570600	5R	900867380	900870272	-	RLP	Receptor like protein
ScWN5R01G573400	5R	902875811	902877946	+	RLK	Receptor like kinase
ScWN5R01G573800	5R	902977602	902979684	+	RLK	Receptor like kinase
ScWN5R01G574300	5R	903308361	903310446	+	RLK	Receptor like kinase
ScWN5R01G575200	5R	903689221	903693179	+	RLK	Receptor like kinase
ScWN5R01G576300	5R	904527832	904540150	+	TM-CC	transmembrane and coiled-coil protein
ScWN5R01G581100	5R	909369815	909375300	+	TM-CC	transmembrane and coiled-coil protein
ScWN5R01G581700	5R	910208273	910210847	-	RLK	Receptor like kinase
ScWN5R01G591000	5R	916861051	916865807	-	RLK	Receptor like kinase
ScWN5R01G600600	5R	924026300	924029073	-	RLK	Receptor like kinase
ScWN5R01G603000	5R	926438734	926443816	-	CNL	CC-NBS-LRR
ScWN5R01G603100	5R	926477200	926488577	-	CNL	CC-NBS-LRR
ScWN5R01G615700	5R	938636370	938643378	-	TM-CC	transmembrane and coiled-coil protein
ScWN5R01G617300	5R	939895561	939898935	-	RLK	Receptor like kinase
ScWN5R01G617700	5R	940600683	940612478	+	NL	NBS-LRR
ScWN5R01G618500	5R	941586913	941588254	-	RLK	Receptor like kinase
ScWN5R01G621900	5R	944000727	944003847	-	NBS	Nucleotide-binding site
ScWN5R01G623900	5R	945219032	945224173	+	RLK	Receptor like kinase
ScWN5R01G631300	5R	950859760	950865461	-	CNL	CC-NBS-LRR
ScWN5R01G633500	5R	954621737	954626556	+	RLK	Receptor like kinase
ScWN5R01G638300	5R	957970606	957973960	-	NL	NBS-LRR
ScWN5R01G639500	5R	958867851	958870581	+	RLK	Receptor like kinase
ScWN5R01G639600	5R	958887700	958890838	-	RLK	Receptor like kinase
ScWN5R01G639700	5R	958929379	958931866	+	RLK	Receptor like kinase
ScWN5R01G639800	5R	958933800	958936223	-	RLK	Receptor like kinase
ScWN5R01G648400	5R	966044051	966048893	+	TM-CC	transmembrane and coiled-coil protein
ScWN5R01G658100	5R	972930995	972939579	-	RLK	Receptor like kinase
ScWN5R01G658600	5R	973325851	973334790	+	RLK	Receptor like kinase
ScWN5R01G660000	5R	974108503	974110499	+	TM-CC	transmembrane and coiled-coil protein
ScWN5R01G664500	5R	978293376	978311513	-	CNL	CC-NBS-LRR
ScWN5R01G672600	5R	984911407	984914782	-	RLP	Receptor like protein
ScWN5R01G676500	5R	986656912	986659728	+	RLK	Receptor like kinase
ScWN5R01G677800	5R	988351065	988357895	+	RLK	Receptor like kinase
ScWN5R01G677900	5R	988376978	988383834	+	RLK	Receptor like kinase
ScWN5R01G678900	5R	989029261	989032137	+	RLK	Receptor like kinase
ScWN5R01G680600	5R	991692648	991696630	-	NBS	Nucleotide-binding site
ScWN5R01G682100	5R	993077691	993079463	+	RLK	Receptor like kinase
ScWN5R01G684000	5R	996407294	996412074	+	TM-CC	transmembrane and coiled-coil protein
ScWN6R01G010600	6R	9513082	9518916	+	CNL	CC-NBS-LRR
ScWN6R01G012300	6R	10407396	10408581	-	RLK	Receptor like kinase
ScWN6R01G021500	6R	15474582	15478276	+	NL	NBS-LRR
ScWN6R01G026400	6R	20690606	20694087	-	RLK	Receptor like kinase
ScWN6R01G026700	6R	20960772	20967311	+	CNL	CC-NBS-LRR
ScWN6R01G031200	6R	26431559	26433989	-	RLK	Receptor like kinase
ScWN6R01G032200	6R	27263901	27268303	-	NBS	Nucleotide-binding site
ScWN6R01G037000	6R	35216807	35223813	-	RLP	Receptor like protein
ScWN6R01G040100	6R	38846784	38852399	-	TM-CC	transmembrane and coiled-coil protein
ScWN6R01G041500	6R	41051024	41056061	-	NL	NBS-LRR
ScWN6R01G042600	6R	42165980	42211435	-	CNL	CC-NBS-LRR
ScWN6R01G047800	6R	50226510	50231730	-	NL	NBS-LRR
ScWN6R01G049900	6R	53001459	53206206	+	RLP	Receptor like protein
ScWN6R01G050000	6R	53249632	53253228	+	RLK	Receptor like kinase
ScWN6R01G050100	6R	53350822	53353973	+	RLK	Receptor like kinase
ScWN6R01G050200	6R	53409963	53450580	-	RLK	Receptor like kinase
ScWN6R01G050600	6R	53910684	53913831	-	RLK	Receptor like kinase
ScWN6R01G050800	6R	53935152	53940229	+	TM-CC	transmembrane and coiled-coil protein
ScWN6R01G051000	6R	53987976	53991478	+	RLK	Receptor like kinase
ScWN6R01G051400	6R	54047507	54050139	+	RLK	Receptor like kinase
ScWN6R01G051500	6R	54074363	54077514	+	RLK	Receptor like kinase
ScWN6R01G051600	6R	54080058	54083647	+	RLK	Receptor like kinase
ScWN6R01G051700	6R	54130793	54133324	-	RLP	Receptor like protein
ScWN6R01G051800	6R	54142369	54145546	-	RLK	Receptor like kinase
ScWN6R01G051900	6R	54192619	54204301	+	RLK	Receptor like kinase
ScWN6R01G052000	6R	54206796	54210179	+	RLK	Receptor like kinase
ScWN6R01G052100	6R	54632700	54635520	+	RLK	Receptor like kinase
ScWN6R01G053300	6R	56739434	56765927	-	CNL	CC-NBS-LRR
ScWN6R01G053400	6R	56766571	56771093	-	CNL	CC-NBS-LRR
ScWN6R01G056800	6R	60488037	60490173	-	RLP	Receptor like protein
ScWN6R01G056900	6R	60493263	60495351	-	RLP	Receptor like protein
ScWN6R01G057000	6R	60637419	60640090	+	RLP	Receptor like protein
ScWN6R01G057100	6R	60642189	60644340	+	RLP	Receptor like protein
ScWN6R01G057700	6R	61379440	61381589	-	RLP	Receptor like protein
ScWN6R01G061200	6R	67723596	67727630	-	RLK	Receptor like kinase
ScWN6R01G061700	6R	68608601	68611220	-	RLP	Receptor like protein
ScWN6R01G061800	6R	68612500	68614948	-	RLP	Receptor like protein
ScWN6R01G062300	6R	69397051	69404012	+	RLP	Receptor like protein
ScWN6R01G062400	6R	69430481	69433170	+	RLP	Receptor like protein
ScWN6R01G066500	6R	75619489	75622228	+	RLK	Receptor like kinase
ScWN6R01G070200	6R	86642022	86646640	+	TM-CC	transmembrane and coiled-coil protein
ScWN6R01G073300	6R	94283622	94287927	+	RLK	Receptor like kinase
ScWN6R01G082400	6R	110459473	110467337	-	RLK	Receptor like kinase
ScWN6R01G083700	6R	112866439	112869345	+	RLK	Receptor like kinase
ScWN6R01G085100	6R	117022585	117028437	-	RLK	Receptor like kinase
ScWN6R01G085600	6R	117825185	117832381	-	TM-CC	transmembrane and coiled-coil protein
ScWN6R01G088700	6R	126819799	126822286	+	RLK	Receptor like kinase
ScWN6R01G094400	6R	141416692	141425866	-	RLK	Receptor like kinase
ScWN6R01G094500	6R	141800422	141807974	+	RLK	Receptor like kinase
ScWN6R01G096500	6R	146535697	146539144	+	RLK	Receptor like kinase
ScWN6R01G097300	6R	148892914	148898253	-	RLK	Receptor like kinase
ScWN6R01G099300	6R	154282936	154287820	+	RLK	Receptor like kinase
ScWN6R01G107200	6R	171651367	171658936	-	TM-CC	transmembrane and coiled-coil protein
ScWN6R01G113700	6R	204705769	204710021	-	RLK	Receptor like kinase
ScWN6R01G114200	6R	206583677	206594569	+	RLK	Receptor like kinase
ScWN6R01G114400	6R	206834730	206837834	+	RLK	Receptor like kinase
ScWN6R01G114900	6R	209374117	209391660	-	RLK	Receptor like kinase
ScWN6R01G124900	6R	283725344	283734984	+	RLK	Receptor like kinase
ScWN6R01G127400	6R	297109535	297179308	-	TM-CC	transmembrane and coiled-coil protein
ScWN6R01G131100	6R	319501746	319571105	-	TM-CC	transmembrane and coiled-coil protein
ScWN6R01G139100	6R	378928612	378939449	+	TM-CC	transmembrane and coiled-coil protein
ScWN6R01G139200	6R	378938021	378955741	-	RLK	Receptor like kinase
ScWN6R01G141200	6R	390433613	390436255	-	RLK	Receptor like kinase
ScWN6R01G147200	6R	414122595	414124437	-	RLP	Receptor like protein
ScWN6R01G152300	6R	435263886	435283552	+	TM-CC	transmembrane and coiled-coil protein
ScWN6R01G153700	6R	442841531	442845475	+	CNL	CC-NBS-LRR
ScWN6R01G155100	6R	450968367	450972271	+	RLK	Receptor like kinase
ScWN6R01G159300	6R	459443602	459446640	+	RLK	Receptor like kinase
ScWN6R01G159400	6R	459650453	459653446	+	RLK	Receptor like kinase
ScWN6R01G162700	6R	469518688	469521847	-	RLK	Receptor like kinase
ScWN6R01G165300	6R	476374831	476379707	+	CNL	CC-NBS-LRR
ScWN6R01G165400	6R	476389262	476394345	+	CNL	CC-NBS-LRR
ScWN6R01G167800	6R	478059625	478062920	-	RLK	Receptor like kinase
ScWN6R01G168500	6R	478838006	478841099	-	RLK	Receptor like kinase
ScWN6R01G171300	6R	483839847	483843989	+	TM-CC	transmembrane and coiled-coil protein
ScWN6R01G174200	6R	488815515	488821731	+	TM-CC	transmembrane and coiled-coil protein
ScWN6R01G175900	6R	492517239	492524627	-	CN	CC-NBS
ScWN6R01G178000	6R	495443045	495447044	+	TM-CC	transmembrane and coiled-coil protein
ScWN6R01G180400	6R	498529421	498532092	+	RLK	Receptor like kinase
ScWN6R01G180800	6R	498686641	498688622	+	TM-CC	transmembrane and coiled-coil protein
ScWN6R01G188200	6R	513358036	513361449	-	TM-CC	transmembrane and coiled-coil protein
ScWN6R01G188400	6R	513606255	513609285	-	TM-CC	transmembrane and coiled-coil protein
ScWN6R01G196400	6R	530570719	530575088	-	RLK	Receptor like kinase
ScWN6R01G200700	6R	538154116	538156560	+	RLK	Receptor like kinase
ScWN6R01G211800	6R	560170603	560178177	+	RLK	Receptor like kinase
ScWN6R01G232000	6R	597114125	597119377	-	RLP	Receptor like protein
ScWN6R01G233400	6R	598963402	598966491	-	RLK	Receptor like kinase
ScWN6R01G235100	6R	600496704	600500757	+	RLK	Receptor like kinase
ScWN6R01G237100	6R	602282348	602285287	+	RLK	Receptor like kinase
ScWN6R01G241600	6R	608642693	608645869	+	TM-CC	transmembrane and coiled-coil protein
ScWN6R01G247500	6R	618395851	618399935	-	RLK	Receptor like kinase
ScWN6R01G253700	6R	625435963	625438408	-	RLK	Receptor like kinase
ScWN6R01G257500	6R	634666174	634673636	-	RLK	Receptor like kinase
ScWN6R01G260300	6R	639102816	639105922	+	CNL	CC-NBS-LRR
ScWN6R01G261500	6R	641884602	641888404	+	TM-CC	transmembrane and coiled-coil protein
ScWN6R01G263600	6R	644799719	644804307	+	TM-CC	transmembrane and coiled-coil protein
ScWN6R01G265400	6R	647832098	647834828	-	RLK	Receptor like kinase
ScWN6R01G265500	6R	647836524	647839278	-	RLK	Receptor like kinase
ScWN6R01G265600	6R	647843262	647846203	-	RLK	Receptor like kinase
ScWN6R01G267900	6R	649304514	649312569	-	CNL	CC-NBS-LRR
ScWN6R01G271400	6R	653977752	653990288	+	RLK	Receptor like kinase
ScWN6R01G276000	6R	661118069	661120129	-	RLK	Receptor like kinase
ScWN6R01G289900	6R	678960428	678963716	-	RLK	Receptor like kinase
ScWN6R01G292400	6R	680478237	680481677	+	RLK	Receptor like kinase
ScWN6R01G297200	6R	686863481	686871016	+	RLK	Receptor like kinase
ScWN6R01G298500	6R	688311789	688315821	-	RLP	Receptor like protein
ScWN6R01G306700	6R	698376039	698380561	-	RLK	Receptor like kinase
ScWN6R01G319700	6R	715564378	715569039	+	RLP	Receptor like protein
ScWN6R01G320800	6R	717119421	717121449	-	RLK	Receptor like kinase
ScWN6R01G320900	6R	717123203	717125420	+	RLK	Receptor like kinase
ScWN6R01G321000	6R	717136207	717138402	+	RLK	Receptor like kinase
ScWN6R01G324800	6R	721486483	721493930	-	CNL	CC-NBS-LRR
ScWN6R01G325100	6R	721583246	721593708	-	TM-CC	transmembrane and coiled-coil protein
ScWN6R01G328700	6R	728454518	728458167	-	RLK	Receptor like kinase
ScWN6R01G334200	6R	736177205	736178565	+	RLK	Receptor like kinase
ScWN6R01G335300	6R	737314266	737347306	-	RLK	Receptor like kinase
ScWN6R01G335700	6R	737567577	737601322	+	RLK	Receptor like kinase
ScWN6R01G337300	6R	739008851	739022271	+	NBS	Nucleotide-binding site
ScWN6R01G347400	6R	747024966	747028589	-	RLK	Receptor like kinase
ScWN6R01G347500	6R	747206473	747209833	-	RLK	Receptor like kinase
ScWN6R01G347600	6R	747284885	747288245	+	RLK	Receptor like kinase
ScWN6R01G347700	6R	747394866	747403445	+	RLK	Receptor like kinase
ScWN6R01G349900	6R	750058402	750067264	+	RLK	Receptor like kinase
ScWN6R01G351300	6R	751143650	751149117	-	NL	NBS-LRR
ScWN6R01G351400	6R	751161030	751167249	+	CNL	CC-NBS-LRR
ScWN6R01G351800	6R	751239777	751244002	-	RLK	Receptor like kinase
ScWN6R01G351900	6R	751251837	751255784	-	RLK	Receptor like kinase
ScWN6R01G352300	6R	751448435	751450877	-	RLK	Receptor like kinase
ScWN6R01G352400	6R	751466086	751472116	+	CNL	CC-NBS-LRR
ScWN6R01G352800	6R	752043412	752047618	-	CNL	CC-NBS-LRR
ScWN6R01G352900	6R	752059822	752063940	-	CNL	CC-NBS-LRR
ScWN6R01G358500	6R	756796599	756803419	-	NL	NBS-LRR
ScWN6R01G359600	6R	758010888	758018263	-	RLK	Receptor like kinase
ScWN6R01G360400	6R	758893192	758895669	-	RLK	Receptor like kinase
ScWN6R01G360500	6R	758896865	758899652	-	RLK	Receptor like kinase
ScWN6R01G361100	6R	759662461	759665056	-	RLP	Receptor like protein
ScWN6R01G361900	6R	760580535	760583958	-	RLK	Receptor like kinase
ScWN6R01G362500	6R	760806383	760808924	+	RLK	Receptor like kinase
ScWN6R01G362600	6R	760810123	760812600	+	RLK	Receptor like kinase
ScWN6R01G363200	6R	761255016	761257500	-	RLK	Receptor like kinase
ScWN6R01G363300	6R	761348704	761357274	+	RLK	Receptor like kinase
ScWN6R01G364900	6R	763485068	763487935	+	RLK	Receptor like kinase
ScWN6R01G365000	6R	763504561	763507346	-	RLK	Receptor like kinase
ScWN6R01G367200	6R	765893415	765896313	+	RLK	Receptor like kinase
ScWN6R01G367300	6R	765908170	765910877	+	RLK	Receptor like kinase
ScWN6R01G368300	6R	766341896	766344605	+	RLK	Receptor like kinase
ScWN6R01G369200	6R	766685375	766687788	+	RLK	Receptor like kinase
ScWN6R01G371400	6R	768919829	768926597	+	RLK	Receptor like kinase
ScWN6R01G371800	6R	769288922	769292801	+	RLK	Receptor like kinase
ScWN6R01G373000	6R	771103691	771120278	+	RLK	Receptor like kinase
ScWN6R01G373900	6R	772046493	772051137	-	NL	NBS-LRR
ScWN6R01G374700	6R	772633232	772637073	+	RLK	Receptor like kinase
ScWN6R01G374800	6R	772933222	772933682	+	RLK	Receptor like kinase
ScWN6R01G376900	6R	774507935	774510556	-	TM-CC	transmembrane and coiled-coil protein
ScWN6R01G379000	6R	775635108	775638480	+	RLP	Receptor like protein
ScWN6R01G379100	6R	775641593	775663901	+	CNL	CC-NBS-LRR
ScWN6R01G379300	6R	775998869	776003063	-	RLP	Receptor like protein
ScWN6R01G381000	6R	777306949	777310586	-	RLK	Receptor like kinase
ScWN6R01G381100	6R	777314619	777324945	+	NL	NBS-LRR
ScWN6R01G381400	6R	777435901	777437501	-	NBS	Nucleotide-binding site
ScWN6R01G382500	6R	778725801	778729045	-	RLP	Receptor like protein
ScWN6R01G383100	6R	779842589	779844488	-	NL	NBS-LRR
ScWN6R01G383400	6R	779949656	779953477	-	NL	NBS-LRR
ScWN6R01G384000	6R	780321054	780326845	+	CNL	CC-NBS-LRR
ScWN6R01G384200	6R	780451397	780453846	-	NL	NBS-LRR
ScWN6R01G384900	6R	780831645	780835568	-	CNL	CC-NBS-LRR
ScWN6R01G385000	6R	780837097	780839729	+	RLK	Receptor like kinase
ScWN6R01G385100	6R	780841291	780843220	+	RLK	Receptor like kinase
ScWN6R01G388700	6R	785697716	785700940	-	RLK	Receptor like kinase
ScWN6R01G391800	6R	788058367	788061411	-	NL	NBS-LRR
ScWN6R01G398600	6R	796757804	796763254	+	TM-CC	transmembrane and coiled-coil protein
ScWN6R01G399100	6R	797532113	797534996	-	CNL	CC-NBS-LRR
ScWN6R01G399700	6R	797742361	797744006	-	TM-CC	transmembrane and coiled-coil protein
ScWN6R01G401700	6R	799395685	799401837	-	CNL	CC-NBS-LRR
ScWN6R01G407100	6R	806638311	806641552	+	RLK	Receptor like kinase
ScWN6R01G407200	6R	806644633	806648542	+	RLK	Receptor like kinase
ScWN6R01G412100	6R	815740634	815750014	+	RLP	Receptor like protein
ScWN6R01G420500	6R	827607422	827626147	-	NBS	Nucleotide-binding site
ScWN6R01G420700	6R	827959902	827962502	+	CNL	CC-NBS-LRR
ScWN6R01G421300	6R	828933110	828937543	+	CNL	CC-NBS-LRR
ScWN6R01G421400	6R	829008594	829012072	+	CNL	CC-NBS-LRR
ScWN6R01G421500	6R	829108440	829113394	+	CNL	CC-NBS-LRR
ScWN6R01G421600	6R	829133696	829137032	+	NBS	Nucleotide-binding site
ScWN6R01G421700	6R	829212229	829216104	-	CNL	CC-NBS-LRR
ScWN6R01G421800	6R	829265576	829271005	+	CNL	CC-NBS-LRR
ScWN6R01G421900	6R	829282622	829285817	+	CNL	CC-NBS-LRR
ScWN6R01G422000	6R	829293987	829297784	+	CNL	CC-NBS-LRR
ScWN6R01G433000	6R	838042709	838046573	-	NL	NBS-LRR
ScWN6R01G444400	6R	847503394	847506999	+	RLK	Receptor like kinase
ScWN6R01G446700	6R	849627695	849631393	+	RLK	Receptor like kinase
ScWN6R01G446800	6R	849635984	849639756	+	RLK	Receptor like kinase
ScWN6R01G447100	6R	850146038	850149289	-	RLK	Receptor like kinase
ScWN6R01G447300	6R	850373104	850377354	+	RLK	Receptor like kinase
ScWN6R01G449800	6R	853355671	853358159	+	RLK	Receptor like kinase
ScWN6R01G452200	6R	857266285	857272826	+	NBS	Nucleotide-binding site
ScWN6R01G452300	6R	857429947	857436546	+	NBS	Nucleotide-binding site
ScWN6R01G455400	6R	862992640	862995722	+	RLK	Receptor like kinase
ScWN6R01G460200	6R	866885737	866908651	+	CNL	CC-NBS-LRR
ScWN6R01G463400	6R	868951130	868965270	+	RLK	Receptor like kinase
ScWN6R01G465600	6R	870710092	870715520	-	CNL	CC-NBS-LRR
ScWN6R01G465700	6R	870919273	870963375	+	NL	NBS-LRR
ScWN6R01G475700	6R	880373736	880377928	-	RLK	Receptor like kinase
ScWN6R01G479900	6R	884443978	884448405	-	NL	NBS-LRR
ScWN6R01G480000	6R	884452324	884456982	-	NL	NBS-LRR
ScWN6R01G480200	6R	884544655	884548485	-	NL	NBS-LRR
ScWN6R01G480300	6R	884551894	884555735	-	NL	NBS-LRR
ScWN6R01G480400	6R	884721705	884725989	+	CNL	CC-NBS-LRR
ScWN6R01G480700	6R	884791825	884799147	+	NL	NBS-LRR
ScWN6R01G480900	6R	884974538	884982924	+	CNL	CC-NBS-LRR
ScWN6R01G481200	6R	885117159	885127558	+	NL	NBS-LRR
ScWN6R01G481300	6R	885194884	885220286	+	CNL	CC-NBS-LRR
ScWN6R01G482700	6R	886071378	886074569	+	RLK	Receptor like kinase
ScWN6R01G482900	6R	886612541	886615079	-	TM-CC	transmembrane and coiled-coil protein
ScWN6R01G483700	6R	887154019	887156010	+	TM-CC	transmembrane and coiled-coil protein
ScWN6R01G502000	6R	906668310	906671284	+	RLK	Receptor like kinase
ScWN6R01G506000	6R	911020117	911024027	-	CN	CC-NBS
ScWN6R01G511400	6R	916248846	916262101	-	NL	NBS-LRR
ScWN6R01G511800	6R	916607994	916613504	-	NL	NBS-LRR
ScWN6R01G513100	6R	918354646	918357834	-	RLP	Receptor like protein
ScWN6R01G514300	6R	920441307	920446764	+	CNL	CC-NBS-LRR
ScWN6R01G521900	6R	927701892	927705627	-	TM-CC	transmembrane and coiled-coil protein
ScWN6R01G522400	6R	928955020	928963414	+	NL	NBS-LRR
ScWN6R01G529300	6R	933166255	933174797	-	RLK	Receptor like kinase
ScWN6R01G530000	6R	934444264	934446363	+	RLK	Receptor like kinase
ScWN6R01G530900	6R	934640282	934642472	+	RLK	Receptor like kinase
ScWN6R01G531400	6R	935622680	935628595	+	NL	NBS-LRR
ScWN6R01G531600	6R	936328614	936372289	-	NL	NBS-LRR
ScWN6R01G535200	6R	939772491	939775795	-	RLK	Receptor like kinase
ScWN6R01G535800	6R	940359271	940362619	+	RLK	Receptor like kinase
ScWN6R01G538600	6R	941647742	941652074	-	RLK	Receptor like kinase
ScWN6R01G539500	6R	942853550	942862346	-	CNL	CC-NBS-LRR
ScWN6R01G542700	6R	946586734	946589026	+	RLP	Receptor like protein
ScWN6R01G549800	6R	952865419	952874791	+	CNL	CC-NBS-LRR
ScWN6R01G551500	6R	953568249	953579945	+	NL	NBS-LRR
ScWN6R01G554900	6R	959075011	959116878	+	CNL	CC-NBS-LRR
ScWN6R01G558100	6R	961338434	961342055	+	RLK	Receptor like kinase
ScWN6R01G558900	6R	962521876	962523518	+	TM-CC	transmembrane and coiled-coil protein
ScWN6R01G559200	6R	962913942	962916040	+	RLK	Receptor like kinase
ScWN6R01G559900	6R	963773096	963774560	-	RLP	Receptor like protein
ScWN6R01G561500	6R	964782247	964786016	-	CNL	CC-NBS-LRR
ScWN6R01G561600	6R	964794762	964797407	-	CNL	CC-NBS-LRR
ScWN6R01G563400	6R	967860107	967865171	-	CNL	CC-NBS-LRR
ScWN6R01G563600	6R	967938861	967940187	-	NBS	Nucleotide-binding site
ScWN6R01G566700	6R	975975425	976002635	-	NL	NBS-LRR
ScWN6R01G571200	6R	984818403	984826992	+	TM-CC	transmembrane and coiled-coil protein
ScWN6R01G574300	6R	987062931	987066194	-	CNL	CC-NBS-LRR
ScWN6R01G574600	6R	987965663	987972057	-	CNL	CC-NBS-LRR
ScWN6R01G575200	6R	989014580	989017351	-	RLK	Receptor like kinase
ScWN6R01G575400	6R	989104839	989107512	+	CN	CC-NBS
ScWN6R01G575700	6R	989413125	989462331	+	CNL	CC-NBS-LRR
ScWN6R01G575800	6R	989525931	989530046	+	NL	NBS-LRR
ScWN6R01G575900	6R	989585237	989588089	+	CN	CC-NBS
ScWN6R01G577400	6R	991745480	991747833	-	RLK	Receptor like kinase
ScWN6R01G581700	6R	996580894	996582010	-	CN	CC-NBS
ScWN6R01G581800	6R	996744058	996789421	-	CNL	CC-NBS-LRR
ScWN6R01G582200	6R	998456794	998462271	+	RLK	Receptor like kinase
ScWN6R01G591600	6R	1005045676	1005048995	+	RLP	Receptor like protein
ScWN6R01G591800	6R	1005061259	1005065888	+	NL	NBS-LRR
ScWN6R01G592200	6R	1005578791	1005581221	+	RLK	Receptor like kinase
ScWN6R01G592800	6R	1006035845	1006037983	-	CN	CC-NBS
ScWN6R01G593800	6R	1008283928	1008302918	+	CNL	CC-NBS-LRR
ScWN6R01G594500	6R	1008747174	1008757012	+	CNL	CC-NBS-LRR
ScWN6R01G595300	6R	1009165229	1009169015	-	CNL	CC-NBS-LRR
ScWN6R01G596100	6R	1009801911	1009808516	+	CNL	CC-NBS-LRR
ScWN6R01G600700	6R	1013712940	1013717358	+	NL	NBS-LRR
ScWN6R01G601200	6R	1014231344	1014235705	+	CNL	CC-NBS-LRR
ScWN6R01G601400	6R	1014274865	1014279760	+	CNL	CC-NBS-LRR
ScWN6R01G601900	6R	1014403437	1014408926	-	RLK	Receptor like kinase
ScWN6R01G602600	6R	1014665495	1014668851	-	RLK	Receptor like kinase
ScWN6R01G604400	6R	1016895352	1016901701	+	CNL	CC-NBS-LRR
ScWN6R01G604900	6R	1017126809	1017132020	+	CNL	CC-NBS-LRR
ScWN6R01G605900	6R	1018214587	1018218275	+	NL	NBS-LRR
ScWN6R01G606000	6R	1018241478	1018248799	-	CNL	CC-NBS-LRR
ScWN6R01G606100	6R	1018261491	1018264855	-	RLP	Receptor like protein
ScWN6R01G606400	6R	1018512437	1018549320	+	NL	NBS-LRR
ScWN6R01G606700	6R	1018665685	1018679319	+	CNL	CC-NBS-LRR
ScWN6R01G606800	6R	1018777200	1018786997	+	CN	CC-NBS
ScWN6R01G607100	6R	1018887591	1018895625	+	NL	NBS-LRR
ScWN6R01G607500	6R	1019173367	1019175463	+	RLK	Receptor like kinase
ScWN6R01G607800	6R	1019215273	1019223459	+	RLK	Receptor like kinase
ScWN6R01G608000	6R	1019313601	1019321029	+	RLK	Receptor like kinase
ScWN6R01G608100	6R	1019504222	1019508624	+	RLK	Receptor like kinase
ScWN6R01G611700	6R	1022903092	1022906091	+	RLP	Receptor like protein
ScWN6R01G611900	6R	1022962403	1022968800	+	CN	CC-NBS
ScWN6R01G613200	6R	1023716149	1023720708	+	RLK	Receptor like kinase
ScWN6R01G613400	6R	1023856304	1023860362	+	RLP	Receptor like protein
ScWN6R01G614000	6R	1024244303	1024245176	+	TM-CC	transmembrane and coiled-coil protein
ScWN7R01G001100	7R	2087085	2089146	-	RLK	Receptor like kinase
ScWN7R01G001200	7R	2091424	2093458	-	RLK	Receptor like kinase
ScWN7R01G003900	7R	6324407	6335459	+	NL	NBS-LRR
ScWN7R01G004400	7R	6673163	6677160	-	NL	NBS-LRR
ScWN7R01G004500	7R	6694267	6698566	+	NL	NBS-LRR
ScWN7R01G005400	7R	6890737	6895616	-	NL	NBS-LRR
ScWN7R01G006200	7R	7289294	7293839	-	RLK	Receptor like kinase
ScWN7R01G008300	7R	8319241	8325342	-	CN	CC-NBS
ScWN7R01G011300	7R	9652733	9653922	+	RLP	Receptor like protein
ScWN7R01G012700	7R	10325603	10330045	-	NL	NBS-LRR
ScWN7R01G013400	7R	10683206	10685388	-	RLP	Receptor like protein
ScWN7R01G013800	7R	10725558	10728110	-	RLP	Receptor like protein
ScWN7R01G015500	7R	11646079	11649485	-	NL	NBS-LRR
ScWN7R01G016200	7R	12214905	12216338	-	NBS	Nucleotide-binding site
ScWN7R01G016300	7R	12348354	12356724	-	CNL	CC-NBS-LRR
ScWN7R01G017000	7R	12458848	12460292	+	CN	CC-NBS
ScWN7R01G018200	7R	12627599	12635703	+	CNL	CC-NBS-LRR
ScWN7R01G018500	7R	12811424	12825407	+	CNL	CC-NBS-LRR
ScWN7R01G019400	7R	13459654	13464854	+	RLK	Receptor like kinase
ScWN7R01G020100	7R	13765693	13769705	-	CNL	CC-NBS-LRR
ScWN7R01G020500	7R	13848423	13856002	+	NL	NBS-LRR
ScWN7R01G021000	7R	14078996	14084324	-	RLK	Receptor like kinase
ScWN7R01G021100	7R	14084660	14087984	-	RLK	Receptor like kinase
ScWN7R01G023200	7R	14762996	14766747	-	RLP	Receptor like protein
ScWN7R01G026100	7R	17945344	17947804	+	RLK	Receptor like kinase
ScWN7R01G027100	7R	18759452	18762760	-	RLK	Receptor like kinase
ScWN7R01G028100	7R	19412033	19421151	+	RLK	Receptor like kinase
ScWN7R01G029800	7R	20009845	20013260	-	RLK	Receptor like kinase
ScWN7R01G030800	7R	21078578	21081993	+	RLK	Receptor like kinase
ScWN7R01G031500	7R	22241952	22245366	+	RLK	Receptor like kinase
ScWN7R01G031600	7R	22262530	22278388	-	CNL	CC-NBS-LRR
ScWN7R01G031700	7R	22281837	22283032	+	RLK	Receptor like kinase
ScWN7R01G031800	7R	22291786	22293662	+	RLK	Receptor like kinase
ScWN7R01G031900	7R	22476257	22481666	-	CNL	CC-NBS-LRR
ScWN7R01G044900	7R	30659041	30667759	-	RLK	Receptor like kinase
ScWN7R01G045300	7R	31241751	31250062	+	RLK	Receptor like kinase
ScWN7R01G048900	7R	33469720	33475544	-	NL	NBS-LRR
ScWN7R01G053300	7R	37659170	37667969	-	TM-CC	transmembrane and coiled-coil protein
ScWN7R01G053800	7R	37738249	37740654	-	TM-CC	transmembrane and coiled-coil protein
ScWN7R01G054900	7R	38528164	38547952	-	NBS	Nucleotide-binding site
ScWN7R01G055000	7R	38686366	38690823	+	NL	NBS-LRR
ScWN7R01G056200	7R	39409008	39412017	+	RLK	Receptor like kinase
ScWN7R01G056300	7R	39413168	39416942	+	RLK	Receptor like kinase
ScWN7R01G056400	7R	39417930	39421039	+	RLK	Receptor like kinase
ScWN7R01G059500	7R	43326485	43329068	-	RLK	Receptor like kinase
ScWN7R01G060100	7R	43919664	43920803	-	RLK	Receptor like kinase
ScWN7R01G061300	7R	45187136	45195251	+	RLK	Receptor like kinase
ScWN7R01G065500	7R	50372735	50378631	-	TM-CC	transmembrane and coiled-coil protein
ScWN7R01G068400	7R	52925801	52929568	+	RLK	Receptor like kinase
ScWN7R01G074400	7R	60170914	60174973	-	CNL	CC-NBS-LRR
ScWN7R01G079100	7R	65068637	65072465	+	CNL	CC-NBS-LRR
ScWN7R01G093800	7R	81474584	81477151	-	CNL	CC-NBS-LRR
ScWN7R01G094000	7R	81497605	81500725	+	RLK	Receptor like kinase
ScWN7R01G105700	7R	96076906	96080723	-	RLK	Receptor like kinase
ScWN7R01G110600	7R	100958563	100964014	+	RLK	Receptor like kinase
ScWN7R01G111800	7R	103731914	103733956	-	RLK	Receptor like kinase
ScWN7R01G133800	7R	134372714	134373999	+	TM-CC	transmembrane and coiled-coil protein
ScWN7R01G133900	7R	134410550	134411698	+	TM-CC	transmembrane and coiled-coil protein
ScWN7R01G134000	7R	134494415	134495502	+	TM-CC	transmembrane and coiled-coil protein
ScWN7R01G149200	7R	154080245	154084708	+	TM-CC	transmembrane and coiled-coil protein
ScWN7R01G149400	7R	154250635	154257493	-	RLK	Receptor like kinase
ScWN7R01G162100	7R	171679415	171682028	-	RLP	Receptor like protein
ScWN7R01G168000	7R	184877769	184880697	-	RLK	Receptor like kinase
ScWN7R01G168800	7R	185400132	185403096	+	RLK	Receptor like kinase
ScWN7R01G171200	7R	189295820	189304979	+	RLK	Receptor like kinase
ScWN7R01G173800	7R	196132973	196136502	+	RLK	Receptor like kinase
ScWN7R01G174300	7R	196826690	196872556	+	RLK	Receptor like kinase
ScWN7R01G174600	7R	198112075	198115168	-	RLK	Receptor like kinase
ScWN7R01G179500	7R	208218183	208224086	-	TM-CC	transmembrane and coiled-coil protein
ScWN7R01G186900	7R	221815952	221818765	+	RLK	Receptor like kinase
ScWN7R01G188100	7R	225887388	225892523	-	NL	NBS-LRR
ScWN7R01G193000	7R	236767512	236769851	-	RLK	Receptor like kinase
ScWN7R01G197200	7R	243416728	243424164	+	RLK	Receptor like kinase
ScWN7R01G198500	7R	245741582	245744428	+	RLK	Receptor like kinase
ScWN7R01G199200	7R	247094287	247097575	-	RLK	Receptor like kinase
ScWN7R01G208000	7R	265915159	265925143	-	TM-CC	transmembrane and coiled-coil protein
ScWN7R01G209300	7R	268249278	268251825	+	RLK	Receptor like kinase
ScWN7R01G216500	7R	277916296	277924175	-	RLK	Receptor like kinase
ScWN7R01G222100	7R	284973633	284979203	-	RLK	Receptor like kinase
ScWN7R01G225500	7R	294073641	294075545	+	RLK	Receptor like kinase
ScWN7R01G226600	7R	295267429	295271663	-	RLK	Receptor like kinase
ScWN7R01G238100	7R	319281565	319284918	-	RLK	Receptor like kinase
ScWN7R01G241400	7R	335835788	335840857	-	RLK	Receptor like kinase
ScWN7R01G241900	7R	336914417	336919192	+	RLK	Receptor like kinase
ScWN7R01G248500	7R	353279255	353290358	+	CNL	CC-NBS-LRR
ScWN7R01G251700	7R	361034119	361040402	+	RLK	Receptor like kinase
ScWN7R01G272200	7R	470799247	470839982	-	TM-CC	transmembrane and coiled-coil protein
ScWN7R01G272600	7R	473726886	473733569	-	RLK	Receptor like kinase
ScWN7R01G285300	7R	554917875	554923301	-	TM-CC	transmembrane and coiled-coil protein
ScWN7R01G285400	7R	556431769	556435389	-	RLK	Receptor like kinase
ScWN7R01G285500	7R	560691142	560693893	-	NL	NBS-LRR
ScWN7R01G285800	7R	562352134	562356857	+	TM-CC	transmembrane and coiled-coil protein
ScWN7R01G287500	7R	571915257	571922313	-	NL	NBS-LRR
ScWN7R01G288100	7R	572551092	572604464	+	CNL	CC-NBS-LRR
ScWN7R01G288600	7R	574170782	574173920	+	RLK	Receptor like kinase
ScWN7R01G292900	7R	595594647	595598905	-	RLK	Receptor like kinase
ScWN7R01G294200	7R	603745224	603750133	+	RLK	Receptor like kinase
ScWN7R01G298200	7R	612449524	612454357	+	NL	NBS-LRR
ScWN7R01G299600	7R	615034077	615036252	-	RLK	Receptor like kinase
ScWN7R01G306800	7R	631688561	631690742	+	RLK	Receptor like kinase
ScWN7R01G307300	7R	633057696	633060246	-	RLK	Receptor like kinase
ScWN7R01G314000	7R	646495061	646499527	+	RLK	Receptor like kinase
ScWN7R01G314500	7R	647668317	647703173	-	RLK	Receptor like kinase
ScWN7R01G314600	7R	648004476	648053401	+	RLK	Receptor like kinase
ScWN7R01G329700	7R	675970433	675974757	-	RLK	Receptor like kinase
ScWN7R01G334000	7R	682945108	682949073	+	RLK	Receptor like kinase
ScWN7R01G334100	7R	682958650	682969889	+	CNL	CC-NBS-LRR
ScWN7R01G336600	7R	687981854	687988751	+	CNL	CC-NBS-LRR
ScWN7R01G344100	7R	701458010	701460419	+	RLK	Receptor like kinase
ScWN7R01G344600	7R	702008480	702010836	-	TM-CC	transmembrane and coiled-coil protein
ScWN7R01G350100	7R	712364422	712368705	+	RLK	Receptor like kinase
ScWN7R01G350200	7R	712665199	712670894	-	RLK	Receptor like kinase
ScWN7R01G350700	7R	713254082	713259095	-	RLK	Receptor like kinase
ScWN7R01G350900	7R	713498528	713504138	-	RLK	Receptor like kinase
ScWN7R01G351100	7R	713616806	713620371	-	RLK	Receptor like kinase
ScWN7R01G353300	7R	718104120	718108033	+	RLK	Receptor like kinase
ScWN7R01G354200	7R	719751262	719755885	-	RLK	Receptor like kinase
ScWN7R01G359300	7R	731171655	731174351	-	RLK	Receptor like kinase
ScWN7R01G362900	7R	740027812	740030846	+	RLK	Receptor like kinase
ScWN7R01G367500	7R	747585793	747588613	+	RLK	Receptor like kinase
ScWN7R01G368100	7R	748398429	748401133	+	RLK	Receptor like kinase
ScWN7R01G369400	7R	750333963	750337846	+	RLK	Receptor like kinase
ScWN7R01G372400	7R	756378453	756382845	-	RLK	Receptor like kinase
ScWN7R01G377900	7R	767906070	767910698	+	RLK	Receptor like kinase
ScWN7R01G378000	7R	767981550	767989409	+	RLK	Receptor like kinase
ScWN7R01G380700	7R	772636626	772640348	+	RLK	Receptor like kinase
ScWN7R01G381900	7R	773441544	773445091	+	RLK	Receptor like kinase
ScWN7R01G383900	7R	780977872	780980415	-	RLK	Receptor like kinase
ScWN7R01G394200	7R	796254317	796275873	-	NL	NBS-LRR
ScWN7R01G394300	7R	796527144	796545622	+	NL	NBS-LRR
ScWN7R01G398100	7R	801193179	801195411	-	RLP	Receptor like protein
ScWN7R01G399300	7R	804700465	804706485	+	TM-CC	transmembrane and coiled-coil protein
ScWN7R01G400500	7R	807252434	807257681	-	TM-CC	transmembrane and coiled-coil protein
ScWN7R01G400600	7R	807982914	807986737	-	RLK	Receptor like kinase
ScWN7R01G400700	7R	808344783	808347606	-	RLP	Receptor like protein
ScWN7R01G402600	7R	811046778	811049265	+	RLK	Receptor like kinase
ScWN7R01G409800	7R	826967002	826976686	+	RLK	Receptor like kinase
ScWN7R01G411100	7R	828728750	828736647	+	NL	NBS-LRR
ScWN7R01G411500	7R	829352634	829356455	-	RLK	Receptor like kinase
ScWN7R01G411600	7R	829356983	829359637	+	RLK	Receptor like kinase
ScWN7R01G411700	7R	829449987	829452531	-	RLP	Receptor like protein
ScWN7R01G416800	7R	836111368	836114364	+	NBS	Nucleotide-binding site
ScWN7R01G419100	7R	838921824	838929197	-	RLK	Receptor like kinase
ScWN7R01G423500	7R	845030927	845034882	-	RLK	Receptor like kinase
ScWN7R01G423900	7R	845692514	845696019	-	RLK	Receptor like kinase
ScWN7R01G424000	7R	845904618	845908227	+	RLK	Receptor like kinase
ScWN7R01G424200	7R	845913315	845915517	+	RLP	Receptor like protein
ScWN7R01G424300	7R	845927676	845929867	+	RLP	Receptor like protein
ScWN7R01G424600	7R	846318099	846321593	-	RLK	Receptor like kinase
ScWN7R01G426100	7R	848472002	848474943	-	NL	NBS-LRR
ScWN7R01G427000	7R	849159172	849161581	+	RLK	Receptor like kinase
ScWN7R01G427100	7R	849305039	849307663	+	RLK	Receptor like kinase
ScWN7R01G428800	7R	850832474	850834915	-	RLK	Receptor like kinase
ScWN7R01G429100	7R	851364236	851367832	-	RLK	Receptor like kinase
ScWN7R01G429600	7R	851757863	851760309	+	RLK	Receptor like kinase
ScWN7R01G429700	7R	851828559	851831573	-	RLK	Receptor like kinase
ScWN7R01G434200	7R	858381576	858400602	+	RLK	Receptor like kinase
ScWN7R01G435000	7R	859961562	859993816	-	RLK	Receptor like kinase
ScWN7R01G436100	7R	861058567	861063065	-	RLK	Receptor like kinase
ScWN7R01G436600	7R	861621239	861625640	-	NL	NBS-LRR
ScWN7R01G439800	7R	866551186	866561100	-	RLP	Receptor like protein
ScWN7R01G441900	7R	868873027	868884399	-	CN	CC-NBS
ScWN7R01G442000	7R	869005403	869009138	+	NL	NBS-LRR
ScWN7R01G442600	7R	870084328	870086386	-	RLK	Receptor like kinase
ScWN7R01G447700	7R	876477667	876484598	-	NL	NBS-LRR
ScWN7R01G452700	7R	882213466	882220700	+	NL	NBS-LRR
ScWN7R01G457900	7R	890155507	890161236	+	NL	NBS-LRR
ScWN7R01G459900	7R	894430805	894434089	+	NL	NBS-LRR
ScWN7R01G461400	7R	895520687	895525565	-	RLK	Receptor like kinase
ScWN7R01G461500	7R	895667725	895670580	-	RLK	Receptor like kinase
ScWN7R01G462400	7R	898425412	898428190	-	RLK	Receptor like kinase
ScWN7R01G468100	7R	909991198	909999409	+	RLK	Receptor like kinase
ScWN7R01G470300	7R	911532863	911535242	-	RLP	Receptor like protein
ScWN7R01G473500	7R	920678224	920681298	-	NBS	Nucleotide-binding site
ScWN7R01G473600	7R	920740503	920744461	+	NL	NBS-LRR
ScWN7R01G475700	7R	923215463	923223878	+	RLK	Receptor like kinase
ScWN7R01G477600	7R	924440560	924460318	-	RLK	Receptor like kinase
ScWN7R01G481600	7R	928719444	928723417	-	RLK	Receptor like kinase
ScWN7R01G486200	7R	933388130	933392612	+	NL	NBS-LRR
ScWN7R01G490900	7R	939887769	939896121	-	RLK	Receptor like kinase
ScWN7R01G491000	7R	939910925	939926705	-	RLK	Receptor like kinase
ScWN7R01G497800	7R	950416072	950418995	+	RLK	Receptor like kinase
ScWN7R01G498800	7R	950863176	950866782	-	RLK	Receptor like kinase
ScWN7R01G499000	7R	951563696	951567337	-	RLK	Receptor like kinase
ScWN7R01G499100	7R	951568739	951572065	-	RLP	Receptor like protein
ScWN7R01G507200	7R	962456000	962459920	+	RLK	Receptor like kinase
ScWN7R01G507600	7R	962606013	962609278	+	RLK	Receptor like kinase
ScWN7R01G512600	7R	969659237	969671368	+	RLP	Receptor like protein
ScWN7R01G512700	7R	969697112	969734201	+	RLP	Receptor like protein
ScWN7R01G512900	7R	969968512	969971485	+	RLP	Receptor like protein
ScWN7R01G514800	7R	971508514	971517621	-	RLK	Receptor like kinase
ScWN7R01G520900	7R	974725105	974727954	-	RLK	Receptor like kinase
ScWN7R01G521100	7R	975044965	975083431	+	CNL	CC-NBS-LRR
ScWN7R01G524100	7R	976012250	976013382	+	RLK	Receptor like kinase
ScWN7R01G524300	7R	976024430	976027869	+	RLK	Receptor like kinase
ScWN7R01G527000	7R	976877081	976882236	-	NL	NBS-LRR
ScWN7R01G527100	7R	976963122	976967254	-	NL	NBS-LRR
ScWN7R01G527200	7R	977060240	977068453	-	CNL	CC-NBS-LRR
ScWN7R01G527300	7R	977086281	977094184	-	CNL	CC-NBS-LRR
ScWN7R01G527400	7R	977148686	977158942	-	CNL	CC-NBS-LRR
ScWN7R01G527500	7R	977163599	977170787	-	CNL	CC-NBS-LRR
ScWN7R01G527600	7R	977206938	977331708	-	CN	CC-NBS
ScWN7R01G527700	7R	977390581	977399346	-	NL	NBS-LRR
ScWN7R01G532200	7R	981447141	981450838	-	RLK	Receptor like kinase
ScWN7R01G533000	7R	982132116	982135472	+	NL	NBS-LRR
ScWN7R01G540400	7R	985512938	985515591	-	RLK	Receptor like kinase
ScWN7R01G541000	7R	985718278	985723036	-	NL	NBS-LRR
ScWN7R01G541100	7R	985801558	985807871	+	CNL	CC-NBS-LRR
ScWN7R01G541200	7R	985840100	985845067	+	NL	NBS-LRR
ScWN7R01G542700	7R	987182928	987187505	-	TM-CC	transmembrane and coiled-coil protein
ScWN7R01G544600	7R	988439420	988478572	-	NL	NBS-LRR
ScWN7R01G544700	7R	988488237	988493266	+	TM-CC	transmembrane and coiled-coil protein
ScWN7R01G545500	7R	989111244	989113718	+	RLK	Receptor like kinase
ScWN7R01G546800	7R	989620661	989622821	-	CNL	CC-NBS-LRR
ScWN7R01G548800	7R	992050681	992058941	-	NL	NBS-LRR
ScWN7R01G548900	7R	992075182	992083120	-	NL	NBS-LRR
ScWN7R01G551900	7R	994514854	994517217	-	TM-CC	transmembrane and coiled-coil protein
ScWN7R01G553400	7R	996027846	996032220	+	CNL	CC-NBS-LRR
ScWN7R01G558700	7R	998179362	998184444	+	CNL	CC-NBS-LRR
ScWN7R01G558800	7R	998225766	998229997	+	NL	NBS-LRR
ScWN7R01G559700	7R	999166789	999171529	-	NL	NBS-LRR
ScWN7R01G560800	7R	1000196250	1000208992	-	CN	CC-NBS
ScWN7R01G564900	7R	1002408190	1002416516	-	RLK	Receptor like kinase
ScWN7R01G565000	7R	1002480490	1002488549	+	CNL	CC-NBS-LRR
ScWN7R01G565100	7R	1002500398	1002506211	+	CNL	CC-NBS-LRR
ScWN7R01G569800	7R	1005611636	1005615911	+	RLK	Receptor like kinase
ScWN7R01G571100	7R	1006129422	1006135494	-	RLK	Receptor like kinase
ScWNUn01G003000	Contig00696	7498	11271	+	RLK	Receptor like kinase
ScWNUn01G006700	Contig01307	519	6173	-	NL	NBS-LRR
ScWNUn01G009500	Contig02066	21457	24015	-	RLK	Receptor like kinase
ScWNUn01G011300	Contig02364	11914	14044	-	RLK	Receptor like kinase
ScWNUn01G013000	Contig02465	14807	15879	+	TM-CC	transmembrane and coiled-coil protein
ScWNUn01G020400	Contig03978	6066	15346	+	RLK	Receptor like kinase
ScWNUn01G021600	Contig04232	11687	14690	+	RLK	Receptor like kinase
ScWNUn01G022800	Contig04687	4328	8417	-	CNL	CC-NBS-LRR
ScWNUn01G025100	Contig04968	4102	12708	-	NL	NBS-LRR
ScWNUn01G026900	Contig05422	6332	13147	-	RLP	Receptor like protein
ScWNUn01G032500	Contig07028	7001	12894	+	RLK	Receptor like kinase
ScWNUn01G032900	Contig07077	4826	9285	-	NL	NBS-LRR
ScWNUn01G036400	Contig08034	1303	5420	-	RLK	Receptor like kinase
ScWNUn01G036900	Contig08146	3470	8568	+	RLK	Receptor like kinase
ScWNUn01G038200	Contig08594	6986	9880	+	RLP	Receptor like protein
ScWNUn01G039900	Contig09296	34565	37007	-	CN	CC-NBS
ScWNUn01G043700	Contig10589	143	3228	-	RLP	Receptor like protein
ScWNUn01G045200	Contig11161	259	1002	-	NBS	Nucleotide-binding site
ScWNUn01G045800	Contig11270	15	6925	+	RLK	Receptor like kinase
ScWNUn01G048400	Contig11805	10848	13832	+	RLK	Receptor like kinase
ScWNUn01G049200	Contig11946	9985	13118	-	RLK	Receptor like kinase
ScWNUn01G055800	Contig14190	47010	50975	-	NL	NBS-LRR
ScWNUn01G059800	Contig15673	9517	9967	-	NBS	Nucleotide-binding site
ScWNUn01G065700	Contig18488	1399	7772	-	NBS	Nucleotide-binding site
ScWNUn01G066200	Contig18781	2578	6992	+	CNL	CC-NBS-LRR
ScWNUn01G070800	Contig20684	2109	5247	-	RLP	Receptor like protein
ScWNUn01G076200	Contig23256	922	8943	+	RLK	Receptor like kinase
ScWNUn01G077100	Contig23743	3973	10259	-	NL	NBS-LRR
ScWNUn01G077400	Contig23847	8421	12590	+	NL	NBS-LRR
ScWNUn01G078700	Contig24360	29457	36130	+	NL	NBS-LRR
ScWNUn01G081300	Contig26230	568	6668	+	RLK	Receptor like kinase
ScWNUn01G083500	Contig27278	1663	4685	-	RLP	Receptor like protein
ScWNUn01G086100	Contig28938	8	3075	-	RLK	Receptor like kinase
ScWNUn01G092700	Contig33858	16838	22055	-	RLK	Receptor like kinase
ScWNUn01G095400	Contig35546	15356	20981	-	RLK	Receptor like kinase
ScWNUn01G097600	Contig37378	16190	19399	-	TN	TIR-NBS
ScWNUn01G097900	Contig37525	11314	14163	+	RLP	Receptor like protein
ScWNUn01G099600	Contig39221	9275	15308	-	CN	CC-NBS
ScWNUn01G100000	Contig39355	44120	48045	+	RLK	Receptor like kinase
ScWNUn01G101800	Contig41866	6579	10245	+	CN	CC-NBS
ScWNUn01G104400	Contig44119	14301	19149	+	NL	NBS-LRR
ScWNUn01G104900	Contig45651	805	4378	+	CN	CC-NBS
ScWNUn01G105500	Contig45796	1685	5436	-	RLK	Receptor like kinase
ScWNUn01G107000	Contig46443	19918	26967	-	CNL	CC-NBS-LRR
ScWNUn01G107300	Contig46595	993	2832	-	RLK	Receptor like kinase
ScWNUn01G109400	Contig50693	11365	15741	-	RLK	Receptor like kinase
ScWNUn01G111600	Contig52139	11038	12571	-	TM-CC	transmembrane and coiled-coil protein
ScWNUn01G114900	Contig53023	35729	41451	+	RLK	Receptor like kinase
ScWNUn01G115100	Contig53076	62070	64924	-	RLK	Receptor like kinase
ScWNUn01G115500	Contig53259	21185	23897	+	RLP	Receptor like protein
ScWNUn01G118000	Contig54264	19085	21878	+	RLK	Receptor like kinase
ScWNUn01G120200	Contig55354	830	4696	-	CNL	CC-NBS-LRR
ScWNUn01G123300	Contig57662	20	2756	+	RLK	Receptor like kinase
ScWNUn01G125500	Contig58634	10432	12277	-	TM-CC	transmembrane and coiled-coil protein
ScWNUn01G126000	Contig59041	15833	18683	-	RLK	Receptor like kinase
ScWNUn01G126100	Contig59041	21046	23605	+	RLK	Receptor like kinase
ScWNUn01G134000	Contig63097	39519	48473	-	RLK	Receptor like kinase
ScWNUn01G137900	Contig65111	16533	19827	-	NL	NBS-LRR
ScWNUn01G141900	Contig67961	23834	27854	+	TM-CC	transmembrane and coiled-coil protein
ScWNUn01G142000	Contig67975	16467	20312	-	CNL	CC-NBS-LRR
ScWNUn01G143700	Contig68708	24150	28398	+	RLK	Receptor like kinase
ScWNUn01G149400	Contig71663	11295	12111	-	TX	TIR-unknown domain
ScWNUn01G158400	Contig74947	13639	29056	-	RLP	Receptor like protein
ScWNUn01G160700	Contig76715	14430	17798	+	RLK	Receptor like kinase
ScWNUn01G161800	Contig76904	1920	4769	-	RLK	Receptor like kinase
ScWNUn01G166000	Contig78994	5437	16220	-	RLK	Receptor like kinase
ScWNUn01G167200	Contig79454	10238	16123	+	NL	NBS-LRR
ScWNUn01G173200	Contig81053	23592	31310	-	RLK	Receptor like kinase
ScWNUn01G175100	Contig81847	8418	14252	-	CNL	CC-NBS-LRR
ScWNUn01G176400	Contig82297	13905	17351	+	RLK	Receptor like kinase
ScWNUn01G177700	Contig83829	8116	14399	+	RLK	Receptor like kinase
ScWNUn01G178300	Contig83965	498	2640	+	RLP	Receptor like protein
ScWNUn01G178600	Contig84176	12207	18619	-	RLK	Receptor like kinase
ScWNUn01G179200	Contig84936	56918	59060	-	RLP	Receptor like protein
ScWNUn01G181200	Contig85913	6022	14018	+	NL	NBS-LRR
ScWNUn01G183200	Contig86887	21933	31867	-	TM-CC	transmembrane and coiled-coil protein
ScWNUn01G190800	Contig88954	9687	22716	+	CNL	CC-NBS-LRR
ScWNUn01G197800	Contig91448	192	2236	+	RLK	Receptor like kinase
ScWNUn01G200200	Contig92284	8977	12175	-	RLK	Receptor like kinase
ScWNUn01G200900	Contig92482	4449	7458	+	NL	NBS-LRR
