# Supplementary material for: A high-quality genome assembly highlights rye genomic characteristics and agronomically important genes
Source: Nat Genet. 2021 Mar 18;53(4):574–84. doi: 10.1038/s41588-021-00808-z (PMC8035075; doi:10.1038/s41588-021-00808-z)
Supplement: Supplementary file 6 — Expression levels of the genes related to heading date in leaf tissues of Weining and Jingzhou rye plants. [file 41588_2021_808_MOESM6_ESM.xlsx]

## Sheet: Supplementary Data 4
Supplementary Dataset 4. Analysis of expression levels of the genes related to heading date in Weining rye

## Sheet:  Heading date related genes
Expression levels of the genes related to heading date in the leaf tissues of Weining and Jingzhou rye plants
Gene	Name	WN 4	WN 7	WN 10	JZ 4	JZ 7	JZ 10
ScWN6R01G247300	ScCO1.2	0.227	0.129	0.758	0.412	0.836	1.401
ScWN6R01G247100	ScCO1.1	1.696	3.629	2.305	0.842	0.863	1.689
ScWN5R01G450800	ScVRN1.2	28.998	40.731	46.335	2.917	12.605	2.906
ScWN5R01G450700	ScVRN1.1	14.224	24.503	26.13	1.89	7.699	1.572
ScWN3R01G192500	ScFT2	6.751	88.028	96.424	0.043	1.228	0.207
ScWN4R01G446100	ScFT1	15.316	34.806	104.434	0.251	3.477	0.25
ScWN4R01G009900	ScPHYA1	0.457	5.465	0.603	0.137	0.133	0.218
ScWNUn01G084000	ScADO3	10.033	20.969	6.673	6.55	0.238	2.837
ScWN6R01G155700	ScTOC1	31.488	49.516	24.201	23.983	3.714	8.888
ScWN7R01G426900	ScADO1	14.635	19.594	15.734	4.252	1.21	0.743
ScWN7R01G158000	ScPRR37	11.113	24.519	22.473	2.945	3.942	3.284
ScWN2R01G664600	ScCHS1	0	0	0.016	46.368	0	0
ScWN7R01G212300	ScPRR73	22.374	27.631	22.436	44.004	35.905	35.266
ScWN2R01G042800	ScPHYA1	0	0	0	6.601	7.479	15.782
ScWN2R01G043000	ScPpd1	1.409	1.635	0.339	3.123	3.114	5.806
ScWN7R01G289100	ScCCA1	20.363	4.617	30.225	141.64	203.216	171.715
ScWN2R01G042400	ScPRR37	0.02	0	0	11.689	8.522	10.657
ScWN6R01G284800	ScCOP1-Like	12.114	7.453	8.139	24.192	17.554	15.401
ScWN6R01G110300	ScHY5-like	20.885	10.897	26.415	42.027	50.893	28.831
ScWN7R01G526500	ScCHS2	9.951	4.168	17.783	15.946	15.429	12.361
ScWN7R01G526400	ScCHS	0.066	1.331	0.03	25.123	38.22	20.449
ScWN7R01G535800	ScCHS3	2.272	1.685	7.238	19.142	41.588	9.17
The samples were collected from Weining (WN) and Jingzhou (JZ) rye plants cultivated under normal greenhouse conditions at 4, 7 and 10 days after sowing, and subjected to transcriptome sequencing. Each of the expression levels shown, calculated as transcripts per million, was the mean of three biological replicates (Supplementary Table 11).
