# Supplementary material for: A high-quality genome assembly highlights rye genomic characteristics and agronomically important genes
Source: Nat Genet. 2021 Mar 18;53(4):574–84. doi: 10.1038/s41588-021-00808-z (PMC8035075; doi:10.1038/s41588-021-00808-z)
Supplement: Supplementary file 7 — Summary of selection sweeps related to rye domestication as computed using three methods. [file 41588_2021_808_MOESM7_ESM.xlsx]

## Sheet: Supplementary Data 5
Supplementary Data 5. Summary of selection sweeps related to rye domestication as computed using three methods

## Sheet: DRI
Selection sweeps uncovered using DRI method
Selection signal	Chr. location	Left position	Right position	SNP number	SNP density (per Mb)	DRI value	Potential candidate gene in rye	Ortholog in rice	Orthologous rice locus	Description	References
1	Chr1	193000001	199000000	45	7.5	1.5712	ScWN1R01G158700_LOC_Os01g08320	OsIAA1	LOC_Os01g08320	Iaa;height; BR ;auxin;seedling;brassinosteroid;root;architecture	Thakur, J.K., Tyagi, A.K. & Khurana, J.P. OsIAA1, an Aux/IAA cDNA from rice, and changes in its expression as influenced by auxin and light. DNA Res 8, 193-203 (2001).
2	Chr1	209000001	218000000	30	3.33	1.86681	NA	NA	NA	NA
3	Chr1	243000001	249000000	58	9.67	1.4928	NA	NA	NA	NA
4	Chr1	388000001	396000000	40	5	1.58924	NA	NA	NA	NA
5	Chr1	453000001	458000000	28	5.6	1.4703	NA	NA	NA	NA
6	Chr1	485000001	501000000	66	4.13	1.89011	ScWN1R01G240500_LOC_Os10g38050	OsNP1	LOC_Os10g38050	growth;pollen;sterility;seed;vegetative;tapetum;male sterility;pollen exine formation	Chang, Z. et al. Construction of a male sterility system for hybrid rice breeding and seed production using a nuclear male sterility gene. Proc Natl Acad Sci U S A 113, 14145-14150 (2016).
7	Chr1	530000001	536000000	40	6.67	1.62162	NA	NA	NA	NA
8	Chr1	608000001	614000000	12	2	1.47542	NA	NA	NA	NA
9	Chr1	624000001	629000000	35	7	1.48332	ScWN1R01G314500_LOC_Os05g31110	OsHXK10	LOC_Os05g31110	grain filling;growth;grain;palea;pollen;stamen;seed;flower;anther;cell wall	Cho, J.I. et al. Structure, expression, and functional analysis of the hexokinase gene family in rice (Oryza sativa L.). Planta 224, 598-611 (2006).
10	Chr1	779000001	786000000	144	20.57	1.57893	ScWN1R01G420200_LOC_Os01g59100;ScWN3R01G416000_LOC_Os05g41450;ScWN1R01G420700_LOC_Os01g59100	Os6;OsHAPL1	LOC_Os01g59100;LOC_Os05g41450	cytokinin;transcription factor;heading date;transcriptional regulator	Li, P. et al. Identification and characterization of the first cytokinin glycosyltransferase from rice. Rice (N Y) 12, 19 (2019); Zhu, S. et al. The OsHAPL1-DTH8-Hd1 complex functions as the transcription regulator to repress heading date in rice. J Exp Bot 68, 553-568 (2017).
11	Chr2	57000001	66000000	57	6.33	1.60126	NA	NA	NA	NA
12	Chr2	115000001	121000000	72	12	1.61537	NA	NA	NA	NA
13	Chr2	213000001	219000000	23	3.83	1.77044	ScWN2R01G177000_LOC_Os03g30250;ScWN2R01G177500_LOC_Os07g41250	BC1;OsNPF7.1	LOC_Os03g30250;LOC_Os07g41250	cellulose;cell wall;culm;vascular bundle;architecture;tillering;grain;grain yield;yield	Li, Y. et al. BRITTLE CULM1, which encodes a COBRA-like protein, affects the mechanical properties of rice plants. Plant Cell 15, 2020-31 (2003); Huang, W. et al. Altered expression of OsNPF7.1 and OsNPF7.4 differentially regulates tillering and grain yield in rice. Plant Sci 283, 23-31 (2019).
14	Chr2	262000001	267000000	35	7	1.4978	NA	NA	NA	NA
15	Chr2	272000001	277000000	40	8	1.47965	NA	NA	NA	NA
16	Chr2	324000001	335000000	43	3.91	1.78412	NA	NA	NA	NA
17	Chr2	341000001	346000000	27	5.4	1.44783	NA	NA	NA	NA
18	Chr2	353000001	410000000	350	6.14	2.40345	NA	NA	NA	NA
19	Chr2	420000001	458000000	165	4.34	2.37599	NA	NA	NA	NA
20	Chr2	476000001	510000000	127	3.74	2.73472	ScWN2R01G269300_LOC_Os07g05630	OsGRX19|MIL1	LOC_Os07g05630	cell cycle;pollen;fertility;microspore;meiotic;meiosis;anther;transcription factor	Hong, L. et al. Somatic and reproductive cell development in rice anther is regulated by a putative glutaredoxin. Plant Cell 24, 577-88 (2012).
21	Chr2	567000001	573000000	42	7	1.55528	NA	NA	NA	NA
22	Chr2	638000001	648000000	48	4.8	1.73924	NA	NA	NA	NA
23	Chr2	39000001	44000000	204	40.8	1.4891	NA	NA	NA	NA
24	Chr2	96000001	102000000	120	20	1.45633	ScWN2R01G091200_LOC_Os07g47670;ScWN2R01G088700_LOC_Os07g47590;ScWN2R01G087200_LOC_Os07g47670	OsHIGD2;OsNLA1	LOC_Os07g47670;LOC_Os07g47590	leaf;submergence;mitochondria;nitrogen;homeostasis;plasma membrane;pi ;phosphate transport;phosphate starvation;phosphate homeostasis;shoot;nitrate;root;growth;development;root hair;tolerance;stress;pollen;grain;reproductive;pollen development	Yue, W. et al. OsNLA1, a RING-type ubiquitin ligase, maintains phosphate homeostasis in Oryza sativa via degradation of phosphate transporters. Plant J 90, 1040-1051 (2017); Yang, S.Y. et al. Upstream open reading frame and phosphate-regulated expression of rice OsNLA1 controls phosphate transport and reproduction. Plant Physiol 182, 393-407 (2020).
25	Chr3	129000001	145000000	158	9.88	1.52252	NA	NA	NA	NA
26	Chr3	173000001	180000000	30	4.29	1.89264	NA	NA	NA	NA
27	Chr3	259000001	265000000	44	7.33	1.55222	NA	NA	NA	NA
28	Chr3	304000001	309000000	20	4	1.47159	NA	NA	NA	NA
29	Chr3	329000001	334000000	27	5.4	1.51508	NA	NA	NA	NA
30	Chr3	358000001	367000000	89	9.89	1.65544	NA	NA	NA	NA
31	Chr3	408000001	417000000	53	5.89	1.84865	NA	NA	NA	NA
32	Chr3	469000001	477000000	48	6	1.70002	NA	NA	NA	NA
33	Chr3	517000001	522000000	10	2	1.45493	NA	NA	NA	NA
34	Chr3	543000001	548000000	19	3.8	1.50627	NA	NA	NA	NA
35	Chr3	595000001	604000000	70	7.78	1.57837	NA	NA	NA	NA
36	Chr3	614000001	627000000	123	9.46	1.89986	NA	NA	NA	NA
37	Chr3	634000001	640000000	45	7.5	1.61166	NA	NA	NA	NA
38	Chr3	708000001	713000000	15	3	1.45548	NA	NA	NA	NA
39	Chr4	99000001	104000000	11	2.2	1.56193	NA	NA	NA	NA
40	Chr4	158000001	163000000	60	12	1.50781	NA	NA	NA	NA
41	Chr4	212000001	224000000	74	6.17	1.96297	NA	NA	NA	NA
42	Chr4	290000001	296000000	33	5.5	1.65809	NA	NA	NA	NA
43	Chr4	305000001	310000000	53	10.6	1.44834	NA	NA	NA	NA
44	Chr4	332000001	338000000	33	5.5	1.60579	NA	NA	NA	NA
45	Chr4	368000001	373000000	13	2.6	1.50955	NA	NA	NA	NA
46	Chr4	383000001	396000000	55	4.23	2.24818	NA	NA	NA	NA
47	Chr4	440000001	445000000	19	3.8	1.94603	NA	NA	NA	NA
48	Chr4	451000001	459000000	25	3.13	1.99495	NA	NA	NA	NA
49	Chr4	493000001	506000000	38	2.92	2.01444	NA	NA	NA	NA
50	Chr5	133000001	139000000	29	4.83	1.56073	ScWN5R01G089500_LOC_Os12g37410	OsOBF1|OsbZIP87	LOC_Os12g37410	temperature	Shimizu, H. et al. LIP19, a basic region leucine zipper protein, is a Fos-like molecular switch in the cold signaling of rice plants. Plant Cell Physiol 46, 1623-34 (2005).
51	Chr5	154000001	160000000	35	5.83	1.67956	NA	NA	NA	NA
52	Chr5	199000001	208000000	83	9.22	1.71537	NA	NA	NA	NA
53	Chr5	219000001	224000000	23	4.6	1.46035	NA	NA	NA	NA
54	Chr5	231000001	236000000	25	5	1.47927	NA	NA	NA	NA
55	Chr5	242000001	250000000	11	1.38	1.44896	NA	NA	NA	NA
56	Chr5	258000001	308000000	246	4.92	1.82177	NA	NA	NA	NA
57	Chr5	316000001	322000000	55	9.17	1.52343	ScWN5R01G132700_LOC_Os01g64430	OsOFP8	LOC_Os01g64430	leaf;growth;development; BR ;BR signaling;lamina;cytoplasm;plant growth;lamina joint	Yang, C., Shen, W., He, Y., Tian, Z. & Li, J. OVATE family protein 8 positively mediates brassinosteroid signaling through interacting with the GSK3-like kinase in rice. PLoS Genet 12, e1006118 (2016).
58	Chr5	345000001	351000000	30	5	1.5981	NA	NA	NA	NA
59	Chr5	418000001	424000000	65	10.83	1.50342	NA	NA	NA	NA
60	Chr5	611000001	616000000	117	23.4	1.46973	NA	NA	NA	NA
61	Chr5	684000001	689000000	217	43.4	1.45736	NA	NA	NA	NA
62	Chr5	806000001	811000000	81	16.2	1.47553	NA	NA	NA	NA
63	Chr5	871000001	876000000	75	15	1.62432	NA	NA	NA	NA
64	Chr6	58000001	88000000	466	15.53	2.54714	ScWN6R01G057200_LOC_Os10g28330;ScWN6R01G057300_LOC_Os10g28330	RID1	LOC_Os10g28330	flower;reproductive;heading date	Wu, C. et al. RID1, encoding a Cys2/His2-type zinc finger transcription factor, acts as a master switch from vegetative to floral development in rice. Proc Natl Acad Sci U S A 105, 12915-20 (2008).
65	Chr6	113000001	119000000	25	4.17	1.48516	NA	NA	NA	NA
66	Chr6	124000001	137000000	62	4.77	4.5196	ScWN6R01G089100_LOC_Os06g40780;ScWN6R01G092200_LOC_Os06g40570	MOC1;Osnop	LOC_Os06g40780;LOC_Os06g40570	tiller;culm;branching;tillering;axillary meristem;shoot;growth;tiller number;meristem;grain;spikelet;spikelet number;sterile;pollen;flower	Li, X. et al. Control of tillering in rice. Nature 422, 618-21 (2003); Jiang, S.Y., Cai, M. & Ramachandran, S. The Oryza sativa no pollen (Osnop) gene plays a role in male gametophyte development and most likely encodes a C2-GRAM domain-containing protein. Plant Mol Biol 57, 835-53 (2005).
67	Chr6	200000001	206000000	34	5.67	1.47767	NA	NA	NA	NA
68	Chr6	211000001	216000000	49	9.8	1.4457	ScWN6R01G115700_LOC_Os02g12740	OsGPI8	LOC_Os02g12740	shoot;fragile shoot;drooping shoot;cell division	Zhao, B. et al. The temperature-dependent retention of introns in GPI8 transcripts contributes to a drooping and fragile shoot phenotype in rice. Int J Mol Sci 21(2019).
69	Chr6	229000001	269000000	253	6.33	1.82479	NA	NA	NA	NA
70	Chr6	283000001	293000000	33	3.3	1.59339	NA	NA	NA	NA
71	Chr6	302000001	310000000	24	3	1.65231	NA	NA	NA	NA
72	Chr6	320000001	329000000	28	3.11	1.70996	NA	NA	NA	NA
73	Chr6	348000001	372000000	117	4.88	2.21724	NA	NA	NA	NA
74	Chr6	381000001	392000000	52	4.73	1.89894	NA	NA	NA	NA
75	Chr6	406000001	413000000	35	5	1.69917	NA	NA	NA	NA
76	Chr6	434000001	440000000	33	5.5	1.60789	NA	NA	NA	NA
77	Chr6	490000001	497000000	108	15.43	2.09474	NA	NA	NA	NA
78	Chr6	559000001	569000000	123	12.3	1.67555	NA	NA	NA	NA
79	Chr6	598000001	604000000	117	19.5	1.54579	ScWN6R01G233700_LOC_Os02g48010	OsNMCP1	LOC_Os02g48010	root;growth;resistance;drought;stress;drought stress;drought resistance;drought stress ;root growth	Yang, J. et al. A lamin-like protein OsNMCP1 regulates drought resistance and root growth through chromatin accessibility modulation by interacting with a chromatin remodeller OsSWI3C in rice. New Phytol 227, 65-83 (2020).
80	Chr7	366000001	373000000	78	11.14	1.82653	ScWN7R01G256000_LOC_Os08g43334	OsHsfB2b	LOC_Os08g43334	salt stress;cold stress;ethylene; ABA ;salt tolerance;drought;salt	Xiang, J. et al. Heat shock factor OsHsfB2b negatively regulates drought and salt tolerance in rice. Plant Cell Rep 32, 1795-806 (2013).
81	Chr7	465000001	470000000	25	5	1.46667	NA	NA	NA	NA
82	Chr7	496000001	502000000	12	2	1.74713	NA	NA	NA	NA
83	Chr7	555000001	562000000	21	3	1.67878	NA	NA	NA	NA
84	Chr7	595000001	604000000	73	8.11	1.58696	NA	NA	NA	NA
85	Chr7	667000001	673000000	133	22.17	1.46436	NA	NA	NA	NA
86	Chr7	756000001	763000000	90	12.86	1.63741	NA	NA	NA	NA

## Sheet: Fst
Selection sweeps uncovered by Fst scan
Selection signal	Chr. location	Left position	Right position	SNP number	SNP density (per Mb)	FST avlue	Potential candidate gene in rye	Ortholog in rice	Orthologous rice locus	Description	References
1	Chr1	4000001	9000000	169	33.8	0.10487	NA	NA	NA	NA
2	Chr1	425000001	430000000	14	2.8	0.178991	NA	NA	NA	NA
3	Chr1	603000001	617000000	26	1.86	0.121229	NA	NA	NA	NA
4	Chr1	902000001	908000000	53	8.83	0.115661	NA	NA	NA	NA
5	Chr2	137000001	142000000	48	9.6	0.104174	NA	NA	NA	NA
6	Chr2	203000001	219000000	161	10.06	0.213204	ScWN2R01G177000_LOC_Os03g30250;ScWN2R01G177500_LOC_Os07g41250	BC1;OsNPF7.1	LOC_Os03g30250;LOC_Os07g41250	cellulose;cell wall;culm;vascular bundle;architecture;tillering;grain;grain yield;yield	Li, Y. et al. BRITTLE CULM1, which encodes a COBRA-like protein, affects the mechanical properties of rice plants. Plant Cell 15, 2020-31 (2003); Huang, W. et al. Altered expression of OsNPF7.1 and OsNPF7.4 differentially regulates tillering and grain yield in rice. Plant Sci 283, 23-31 (2019).
7	Chr2	231000001	236000000	59	11.8	0.115801	ScWN2R01G187200_LOC_Os07g40290	OsGH3.8|OsGH3-8|OsMGH3	LOC_Os07g40290	transcription factor;iaa;branching;fertility;vegetative;auxin;flower;panicle;inflorescence;root;pollen;architecture	Yadav, S.R., Khanday, I., Majhi, B.B., Veluthambi, K. & Vijayraghavan, U. Auxin-responsive OsMGH3, a common downstream target of OsMADS1 and OsMADS6, controls rice floret fertility. Plant Cell Physiol 52, 2123-35 (2011).
8	Chr2	353000001	404000000	327	6.41	0.279915	NA	NA	NA	NA
9	Chr2	417000001	429000000	22	1.83	0.314007	NA	NA	NA	NA
10	Chr2	434000001	447000000	54	4.15	0.174553	NA	NA	NA	NA
11	Chr2	472000001	504000000	104	3.25	0.261636	NA	NA	NA	NA
12	Chr2	544000001	549000000	21	4.2	0.0985695	NA	NA	NA	NA
13	Chr2	655000001	660000000	21	4.2	0.128149	ScWN2R01G313400_LOC_Os02g33450	BAS1|OsTPX|OsPRX2	LOC_Os02g33450	oxidative;temperature;seedling;yield;homeostasis;leaf;chloroplast;tolerance;potassium;stomatal	Mao, X. et al. OsPRX2 contributes to stomatal closure and improves potassium deficiency tolerance in rice. Biochem Biophys Res Commun 495, 461-467 (2018).
14	Chr2	781000001	786000000	29	5.8	0.111212	NA	NA	NA	NA
15	Chr2	914000001	925000000	179	16.27	0.129518	NA	NA	NA	NA
16	Chr3	130000001	145000000	146	9.73	0.112449	NA	NA	NA	NA
17	Chr3	358000001	366000000	86	10.75	0.105003	NA	NA	NA	NA
18	Chr3	438000001	444000000	20	3.33	0.142174	NA	NA	NA	NA
19	Chr3	752000001	761000000	111	12.33	0.190467	ScWN3R01G332700_LOC_Os01g47690;ScWN3R01G333800_LOC_Os01g47760	OsGLYII1|OsETHE1;OsGRX6	LOC_Os01g47690;LOC_Os01g47760	root;calcium;stress;stress response;nitrogen;senescence;nitrate	Kaur, C. et al. Expression of abiotic stress inducible ETHE1-like protein from rice is higher in roots and is regulated by calcium. Physiol Plant 152, 1-16 (2014); El-Kereamy, A. et al. Overexpression of the CC-type glutaredoxin, OsGRX6 affects hormone and nitrogen status in rice plants. Front Plant Sci 6, 934 (2015).
20	Chr3	844000001	850000000	169	28.17	0.148034	NA	NA	NA	NA
21	Chr3	896000001	901000000	34	6.8	0.142779	NA	NA	NA	NA
22	Chr4	212000001	223000000	57	5.18	0.195677	NA	NA	NA	NA
23	Chr4	296000001	304000000	21	2.63	0.118535	NA	NA	NA	NA
24	Chr4	319000001	327000000	47	5.88	0.114788	NA	NA	NA	NA
25	Chr4	345000001	354000000	39	4.33	0.112795	NA	NA	NA	NA
26	Chr4	367000001	380000000	31	2.38	0.213187	NA	NA	NA	NA
27	Chr4	392000001	400000000	40	5	0.127239	NA	NA	NA	NA
28	Chr4	407000001	412000000	18	3.6	0.121761	NA	NA	NA	NA
29	Chr4	456000001	468000000	45	3.75	0.134179	NA	NA	NA	NA
30	Chr4	505000001	511000000	28	4.67	0.119244	NA	NA	NA	NA
31	Chr4	586000001	592000000	81	13.5	0.108271	NA	NA	NA	NA
32	Chr4	918000001	923000000	217	43.4	0.0993694	NA	NA	NA	NA
33	Chr5	144000001	170000000	182	7	0.178113	NA	NA	NA	NA
34	Chr5	176000001	323000000	877	5.97	0.315149	ScWN5R01G132700_LOC_Os01g64430	OsOFP8	LOC_Os01g64430	leaf;growth;development; BR ;BR signaling;lamina;cytoplasm;plant growth;lamina joint	Yang, C., Shen, W., He, Y., Tian, Z. & Li, J. OVATE family protein 8 positively mediates brassinosteroid signaling through interacting with the GSK3-like kinase in rice. PLoS Genet 12, e1006118 (2016).
35	Chr5	344000001	349000000	25	5	0.101855	NA	NA	NA	NA
36	Chr5	666000001	671000000	187	37.4	0.107586	NA	NA	NA	NA
37	Chr5	683000001	692000000	260	28.89	0.147078	NA	NA	NA	NA
38	Chr5	867000001	876000000	149	16.56	0.163494	NA	NA	NA	NA
39	Chr6	58000001	88000000	466	15.53	0.184995	ScWN6R01G057200_LOC_Os10g28330;ScWN6R01G057300_LOC_Os10g28330	RID1	LOC_Os10g28330	flower;reproductive;heading date	Wu, C. et al. RID1, encoding a Cys2/His2-type zinc finger transcription factor, acts as a master switch from vegetative to floral development in rice. Proc Natl Acad Sci U S A 105, 12915-20 (2008).
40	Chr6	128000001	138000000	70	7	0.350159	ScWN6R01G089100_LOC_Os06g40780;ScWN6R01G092200_LOC_Os06g40570	MOC1;Osnop	LOC_Os06g40780;LOC_Os06g40570	culm;branching;taxillary meristem;shoot;growth;tiller number;meristem;grain;spikelet number;sterile;pollen;flower	Li, X. et al. Control of tillering in rice. Nature 422, 618-21 (2003); Jiang, S.Y., Cai, M. & Ramachandran, S. The Oryza sativa no pollen (Osnop) gene plays a role in male gametophyte development and most likely encodes a C2-GRAM domain-containing protein. Plant Mol Biol 57, 835-53 (2005).
41	Chr6	223000001	229000000	23	3.83	0.119916	NA	NA	NA	NA
42	Chr6	380000001	389000000	37	4.11	0.126555	NA	NA	NA	NA
43	Chr6	562000001	568000000	92	15.33	0.111411	NA	NA	NA	NA
44	Chr6	599000001	604000000	103	20.6	0.10678	ScWN6R01G233700_LOC_Os02g48010	OsNMCP1	LOC_Os02g48010	root;growth;resistance;drought;stress;drought stress;drought resistance;drought stress ;root growth	Yang, J. et al. A lamin-like protein OsNMCP1 regulates drought resistance and root growth through chromatin accessibility modulation by interacting with a chromatin remodeller OsSWI3C in rice. New Phytol 227, 65-83 (2020).
45	Chr7	92000001	97000000	38	7.6	0.109789	NA	NA	NA	NA
46	Chr7	178000001	186000000	135	16.88	0.210065	NA	NA	NA	NA
47	Chr7	235000001	240000000	46	9.2	0.0988621	NA	NA	NA	NA
48	Chr7	341000001	346000000	29	5.8	0.124644	NA	NA	NA	NA
49	Chr7	386000001	401000000	87	5.8	0.104165	ScWN7R01G263700_LOC_Os08g44400	OsGRX20	LOC_Os08g44400	resistance;tolerance;nucleus	Ning, X. et al. A rice CPYC-Type glutaredoxin OsGRX20 in protection against bacterial blight, methyl viologen and salt stresses. Front Plant Sci 9, 111 (2018).
50	Chr7	462000001	490000000	89	3.18	0.130104	NA	NA	NA	NA
51	Chr7	552000001	561000000	66	7.33	0.126	NA	NA	NA	NA
52	Chr7	598000001	604000000	42	7	0.110132	NA	NA	NA	NA
53	Chr7	644000001	650000000	57	9.5	0.116108	NA	NA	NA	NA
54	Chr7	754000001	763000000	108	12	0.127549	ScWN7R01G370700_LOC_Os06g40570	Osnop	LOC_Os06g40570	sterile;pollen;flower	Jiang, S.Y., Cai, M. & Ramachandran, S. The Oryza sativa no pollen (Osnop) gene plays a role in male gametophyte development and most likely encodes a C2-GRAM domain-containing protein. Plant Mol Biol 57, 835-53 (2005).
55	Chr7	898000001	904000000	187	31.17	0.10953	NA	NA	NA	NA
56	Chr7	913000001	918000000	97	19.4	0.098562	NA	NA	NA	NA

## Sheet: XP-CLR
Selection sweeps uncovered with XP-CLR method
Selection signal	Chr. location	Left position	Right position	SNP number	SNP density (per Mb)	XP-CLR value	Potential candidate gene in rye	Ortholog in rice	Orthologous rice locus	Description	References
1	Chr1	8000001	20000000	974	81.17	2.12325	NA	NA	NA	NA
2	Chr1	28000001	37000000	541	60.11	1.98159	NA	NA	NA	NA
3	Chr1	400000001	406000000	79	13.17	1.6086	NA	NA	NA	NA
4	Chr1	837000001	846000000	451	50.11	2.90153	ScWN1R01G474300_LOC_Os05g46260	OsGINT1	LOC_Os05g46260	seedling growth	Ishikawa, T. et al. GLUCOSAMINE INOSITOLPHOSPHORYLCERAMIDE TRANSFERASE1 (GINT1) is a GlcNAc-containing glycosylinositol phosphorylceramide glycosyltransferase. Plant Physiol 177, 938-952 (2018).
5	Chr1	882000001	891000000	245	27.22	1.53042	ScWN1R01G523000_LOC_Os05g47780	OsHRZ2	LOC_Os05g47780	zinc;iron;root;transcription factor;ubiquitin;copper;growth	Kobayashi, T. et al. Iron-binding haemerythrin RING ubiquitin ligases regulate plant iron responses and accumulation. Nat Commun 4, 2792 (2013).
6	Chr2	71000001	79000000	230	28.75	1.75085	NA	NA	NA	NA
7	Chr2	90000001	97000000	190	27.14	1.55117	ScWN2R01G087200_LOC_Os07g47670	OsHIGD2	LOC_Os07g47670	leaf;submergence;mitochondria	Hwang, S.T. & Choi, D. A novel rice protein family of OsHIGDs may be involved in early signalling of hypoxia-promoted stem growth in deepwater rice. Plant Cell Rep 35, 2021-31 (2016).
8	Chr2	116000001	124000000	123	15.38	2.23861	NA	NA	NA	NA
9	Chr2	141000001	149000000	101	12.63	1.74761	NA	NA	NA	NA
10	Chr2	193000001	219000000	412	15.85	3.35154	ScWN2R01G169300_LOC_Os10g25130;ScWN2R01G177000_LOC_Os03g30250;ScWN2R01G177500_LOC_Os07g43040;ScWN2R01G165000_LOC_Os07g41250	AlaAT|OsAlaAT1;BC1;OsHMA7;OsNPF7.1	LOC_Os10g25130;LOC_Os03g30250;LOC_Os07g43040;LOC_Os07g41250	nitrogen;seed;starch;cellulose;cell wall;culm;vascular bundle;architecture;panicle;grain;tiller;domestication;homeostasis;transporter;heading date;plant height;panicle size;tiller number;tillering;grain yield;yield	Yang, J. et al. Alanine aminotransferase 1 (OsAlaAT1) plays an essential role in the regulation of starch storage in rice endosperm. Plant Sci 240, 79-89 (2015); Li, Y. et al. BRITTLE CULM1, which encodes a COBRA-like protein, affects the mechanical properties of rice plants. Plant Cell 15, 2020-31 (2003); Huang, W. et al. Altered expression of OsNPF7.1 and OsNPF7.4 differentially regulates tille…
11	Chr2	393000001	398000000	37	7.4	1.43292	NA	NA	NA	NA
12	Chr2	830000001	839000000	185	20.56	3.09257	ScWN2R01G422000_LOC_Os04g44620	OsHUS1	LOC_Os04g44620	meiotic recombination	Che, L. et al. OsHUS1 facilitates accurate meiotic recombination in rice. PLoS Genet 10, e1004405 (2014).
13	Chr2	855000001	861000000	111	18.5	1.63008	ScWN1R01G192700_LOC_Os02g41800;ScWN2R01G438600_LOC_Os02g41800;ScWN6R01G162100_LOC_Os02g41800	ARF8	LOC_Os02g41800	iaa;auxin	Yang, J.H., Han, S.J., Yoon, E.K. & Lee, W.S. Evidence of an auxin signal pathway, microRNA167-ARF8-GH3, and its response to exogenous auxin in cultured rice cells. Nucleic Acids Res 34, 1892-9 (2006).
14	Chr2	915000001	923000000	164	20.5	1.86445	NA	NA	NA	NA
15	Chr2	33000001	41000000	348	43.5	1.761	NA	NA	NA	NA
16	Chr2	102000001	108000000	159	26.5	1.71412	NA	NA	NA	NA
17	Chr3	53000001	71000000	427	23.72	4.16472	NA	NA	NA	NA
18	Chr3	87000001	94000000	285	40.71	1.89485	ScWN3R01G102300_LOC_Os01g01470	ONAC020	LOC_Os01g01470	nucleus	Mathew, I.E., Das, S., Mahto, A. & Agarwal, P. Three rice NAC transcription factors heteromerize and are associated with seed size. Front Plant Sci 7, 1638 (2016).
19	Chr3	149000001	158000000	84	9.33	2.52975	ScWN3R01G147500_AKV61774.1;ScWN3R01G147700;ScWN3R01G146800_AKV61775.1;ScWN3R01G147000_AKV61775.1;ScWN3R01G147400_AKV61775.1;	Btr1;Btr2	AKV61774.1;AKV61775.1	nonbrittle rachis; cell walls	Pourkheirandish, M. et al. Evolution of the grain dispersal system in barley. Cell 162, 527-39 (2015).
20	Chr3	413000001	421000000	58	7.25	1.53197	NA	NA	NA	NA
21	Chr3	723000001	729000000	101	16.83	1.63302	NA	NA	NA	NA
22	Chr3	841000001	850000000	207	23	2.91487	NA	NA	NA	NA
23	Chr3	877000001	889000000	319	26.58	5.13635	ScWN3R01G411500_LOC_Os01g59100;ScWN3R01G416000_LOC_Os01g58420;ScWN3R01G411600_LOC_Os01g59100	AP37|OsERF3;MFS1;Os6	LOC_Os01g58420;LOC_Os05g41760;LOC_Os01g59100	drought;stem;salinity;transcription factor; ABA ;temperature;ethylene;growth;defense;grain;yield;insect;jasmonate;grain yield;brown planthopper;defense response;vegetative;drought tolerance;salt;crown root development;root development;root;auxin;cytokinin;crown root elongation;root elongation;crown root initiation;root initiation;sterile;meristem;palea;spikelet meristem;floral meristem;floral;spi…	Oh, S.J. et al. Overexpression of the transcription factor AP37 in rice improves grain yield under drought conditions. Plant Physiol 150, 1368-79 (2009); Ren, D. et al. MULTI-FLORET SPIKELET1, which encodes an AP2/ERF protein, determines spikelet meristem fate and sterile lemma identity in rice. Plant Physiol 162, 872-84 (2013).
24	Chr3	922000001	930000000	134	16.75	2.00496	ScWN3R01G377900_LOC_Os01g52500;ScWN3R01G436300_LOC_Os01g52500	NADP-ME2|OsNADP-ME2	LOC_Os01g52500	growth;seedling;salt;root	Liu, S. et al. Expression of an NADP-malic enzyme gene in rice (Oryza sativa. L) is induced by environmental stresses; over-expression of the gene in Arabidopsis confers salt and osmotic stress tolerance. Plant Mol Biol 64, 49-58 (2007).
25	Chr3	106000001	125000000	328	17.26	2.26193	NA	NA	NA	NA
26	Chr4	264000001	269000000	22	4.4	1.45965	NA	NA	NA	NA
27	Chr4	283000001	288000000	23	4.6	1.40714	NA	NA	NA	NA
28	Chr4	318000001	329000000	59	5.36	3.48753	NA	NA	NA	NA
29	Chr4	334000001	354000000	98	4.9	2.26695	NA	NA	NA	NA
30	Chr4	369000001	376000000	18	2.57	1.75198	NA	NA	NA	NA
31	Chr4	458000001	464000000	12	2	1.52578	NA	NA	NA	NA
32	Chr4	502000001	512000000	37	3.7	2.82813	NA	NA	NA	NA
33	Chr4	582000001	590000000	99	12.38	1.83784	ScWN4R01G247400_LOC_Os08g39840	OsHI-LOX|OsLOX9	LOC_Os08g39840	brown planthopper;ethylene;leaf; ja ;chloroplast;stem	Zhou, G. et al. Silencing OsHI-LOX makes rice more susceptible to chewing herbivores, but enhances resistance to a phloem feeder. Plant J 60, 638-48 (2009).
34	Chr4	739000001	744000000	131	26.2	1.45827	NA	NA	NA	NA
35	Chr4	842000001	864000000	835	37.95	5.50799	ScWN4R01G449800_LOC_Os02g14720;ScWN4R01G463600_LOC_Os06g04200	GW2;Wx	LOC_Os02g14720;LOC_Os06g04200	grain width; grain size; yield	Song, X.J., Huang, W., Shi, M., Zhu, M.Z. & Lin, H.X. A QTL for rice grain width and weight encodes a previously unknown RING-type E3 ubiquitin ligase. Nat Genet 39, 623-30 (2007); Allelic diversities in rice starch biosynthesis lead to a diverse array of rice eating and cooking qualities. Proc Natl Acad Sci U S A 106, 21760-5 (2009).
36	Chr4	926000001	933000000	183	26.14	1.91951	NA	NA	NA	NA
37	Chr4	20000001	26000000	408	68	1.69499	NA	NA	NA	NA
38	Chr4	31000001	45000000	499	35.64	5.18709	ScWN4R01G046700_LOC_Os03g49500;ScWN4R01G042400_LOC_Os03g48740	Os-ERS1;OsIAGLU|OsIAAGLU|OsIAGT1	LOC_Os03g49500;LOC_Os03g48740	iaa;ethylene;seedling;submergence;plasma membrane;flower;tiller;leaf;gravitropic response;root;shoot;panicle;architecture;homeostasis;height;plant height;IAA;plant architecture;shoot architecture;growth;auxin;development;root length;plant stature;seed; ABA ;abscisic acid;breeding;ABA	Yau, C.P., Wang, L., Yu, M., Zee, S.Y. & Yip, W.K. Differential expression of three genes encoding an ethylene receptor in rice during development, and in response to indole-3-acetic acid and silver ions. J Exp Bot 55, 547-56 (2004);Yu, M., Yau, C.P. & Yip, W.K. Differentially localized rice ethylene receptors OsERS1 and OsETR2 and their potential role during submergence. Plant Signal Behav 12, e…
39	Chr4	53000001	59000000	47	7.83	1.49173	ScWN4R01G066200_LOC_Os03g51690	OSH1|Oskn1	LOC_Os03g51690	leaf;shoot;growth;reproductive; ga ;shoot apical meristem;meristem;cell division;stem;iaa;brassinosteroid phytohormone pathway;brassinosteroid	Matsuoka, M. et al. Expression of a rice homeobox gene causes altered morphology of transgenic plants. Plant Cell 5, 1039-48 (1993)
40	Chr4	64000001	79000000	341	22.73	2.12119	ScWN4R01G072600_LOC_Os03g52320;ScWN4R01G077100_LOC_Os03g52700	MKB3;OsHOS1	LOC_Os03g52320;LOC_Os03g52700	leaf;leaf development;development;epidermis;cold stress;root;transcription factor;Ubiquitin;growth;plant growth	Lourenço, T. et al. Isolation and characterization of rice (Oryza sativa L.) E3-ubiquitin ligase OsHOS1 gene in the modulation of cold stress response. Plant Mol Biol 83, 351-63 (2013).
41	Chr5	150000001	167000000	114	6.71	2.05066	NA	NA	NA	NA
42	Chr5	176000001	236000000	461	7.68	4.37968	NA	NA	NA	NA
43	Chr5	250000001	255000000	18	3.6	1.42787	NA	NA	NA	NA
44	Chr5	271000001	325000000	346	6.41	3.31284	ScWN5R01G132700_LOC_Os01g64430	OsOFP8	LOC_Os01g64430	leaf;growth;development; BR ;BR signaling;lamina;cytoplasm;plant growth;lamina joint	Yang, C., Shen, W., He, Y., Tian, Z. & Li, J. OVATE family protein 8 positively mediates brassinosteroid signaling through interacting with the GSK3-like kinase in rice. PLoS Genet 12, e1006118 (2016).
45	Chr5	586000001	592000000	118	19.67	1.48824	NA	NA	NA	NA
46	Chr5	615000001	624000000	185	20.56	2.36169	ScWN5R01G313900_LOC_Os08g41880	NPP1|OsPAP27b	LOC_Os08g41880	chloroplast	Nanjo, Y. et al. Rice plastidial N-glycosylated nucleotide pyrophosphatase/phosphodiesterase is transported from the ER-golgi to the chloroplast through the secretory pathway. Plant Cell 18, 2582-92 (2006).
47	Chr5	651000001	657000000	160	26.67	1.86196	ScWN5R01G347500_LOC_Os08g4333	OsHsfB2b	LOC_Os08g43334	salt stress;cold stress;ethylene; ABA ;salt tolerance;drought;salt	Xiang, J. et al. Heat shock factor OsHsfB2b negatively regulates drought and salt tolerance in rice. Plant Cell Rep 32, 1795-806 (2013).
48	Chr5	663000001	672000000	341	37.89	2.1262	NA	NA	NA	NA
49	Chr5	867000001	873000000	105	17.5	1.70531	NA	NA	NA	NA
50	Chr5	935000001	940000000	226	45.2	1.54397	NA	NA	NA	NA
51	Chr6	32000001	70000000	836	22	2.26604	ScWN6R01G057200_LOC_Os10g28330;ScWN6R01G057300_LOC_Os10g28330	RID1	LOC_Os10g28330	flower;reproductive;heading date	Wu, C. et al. RID1, encoding a Cys2/His2-type zinc finger transcription factor, acts as a master switch from vegetative to floral development in rice. Proc Natl Acad Sci U S A 105, 12915-20 (2008).
52	Chr6	77000001	87000000	106	10.6	2.58871	NA	NA	NA	NA
53	Chr6	774000001	784000000	297	29.7	2.0993	NA	NA	NA	NA
54	Chr6	853000001	863000000	307	30.7	9.64061	NA	NA	NA	NA
55	Chr6	875000001	882000000	384	54.86	2.08799	ScWN6R01G470400_LOC_Os01g73250	Asr6|OsASR6	LOC_Os01g73250	transcription factor;xylem;root;growth;auxin;seed;photosynthesis;yield;stress;inflorescence;auxin response;plant growth	Agarwal, P. et al. PGPR-induced OsASR6 improves plant growth and yield by altering root auxin sensitivity and the xylem structure in transgenic Arabidopsis thaliana. J Plant Physiol 240, 153010 (2019).
56	Chr6	894000001	903000000	224	24.89	3.26637	NA	NA	NA	NA
57	Chr7	114000001	123000000	217	24.11	2.26909	NA	NA	NA	NA
58	Chr7	176000001	189000000	259	19.92	3.83222	NA	NA	NA	NA
59	Chr7	294000001	300000000	136	22.67	1.61692	NA	NA	NA	NA
60	Chr7	481000001	490000000	25	2.78	2.02903	NA	NA	NA	NA
61	Chr7	622000001	627000000	60	12	1.46897	NA	NA	NA	NA
62	Chr7	726000001	732000000	38	6.33	1.71461	NA	NA	NA	NA
63	Chr7	866000001	872000000	131	21.83	1.49162	ScWN7R01G441300_LOC_Os06g46270;ScWN7R01G447900_LOC_Os06g46270	OMTN4|ONAC011|OsY37	LOC_Os06g46270	drought resistance;leaf;leaf senescence;transcription factor;senescence;grain;development;grain yield;yield;vegetative;reproductive;plant development	El Mannai, Y., Akabane, K., Hiratsu, K., Satoh-Nagasawa, N. & Wabiko, H. The NAC transcription factor gene OsY37 (ONAC011) promotes leaf senescence and accelerates heading time in rice. Int J Mol Sci 18(2017).
64	Chr7	895000001	904000000	249	27.67	2.16268	NA	NA	NA	NA
65	Chr7	41000001	48000000	203	29	1.49022	NA	NA	NA	NA

## Sheet: DRI & Fst
Selection sweeps uncovered by both DRI and FST methods
Selection signal	Chr. location	Left	Right	SNP number	SNP density (per Mb)	DRI	FST	Potential candidate gene in rye	Ortholog in rice	Orthologous rice locus	Description	References
1	Chr1	608000001	614000000	12	2	1.47542	0.121229	NA	NA	NA	NA
2	Chr2	213000001	219000000	23	3.83	1.77044	0.213204	ScWN2R01G177000_LOC_Os03g30250;ScWN2R01G177500_LOC_Os07g41250	BC1;OsNPF7.1	LOC_Os03g30250;LOC_Os07g41250	cellulose;cell wall;culm;vascular bundle;architecture;tillering;grain;grain yield;yield	Li, Y. et al. BRITTLE CULM1, which encodes a COBRA-like protein, affects the mechanical properties of rice plants. Plant Cell 15, 2020-31 (2003); Huang, W. et al. Altered expression of OsNPF7.1 and OsNPF7.4 differentially regulates tillering and grain yield in rice. Plant Sci 283, 23-31 (2019).
3	Chr2	353000001	404000000	327	6.41	2.40345	0.279915	NA	NA	NA	NA
4	Chr2	420000001	429000000	13	1.44	2.37599	0.314007	NA	NA	NA	NA
5	Chr2	434000001	447000000	54	4.15	2.37599	0.174553	NA	NA	NA	NA
6	Chr2	476000001	504000000	98	3.5	2.73472	0.261636	NA	NA	NA	NA
7	Chr3	130000001	145000000	146	9.73	1.52252	0.112449	NA	NA	NA	NA
8	Chr3	358000001	366000000	86	10.75	1.65544	0.105003	NA	NA	NA	NA
9	Chr4	212000001	223000000	57	5.18	1.96297	0.195677	NA	NA	NA	NA
10	Chr4	368000001	373000000	13	2.6	1.50955	0.213187	NA	NA	NA	NA
11	Chr4	392000001	396000000	29	7.25	2.24818	0.127239	NA	NA	NA	NA
12	Chr4	456000001	459000000	14	4.67	1.99495	0.134179	NA	NA	NA	NA
13	Chr5	154000001	160000000	35	5.83	1.67956	0.178113	NA	NA	NA	NA
14	Chr5	199000001	208000000	83	9.22	1.71537	0.315149	NA	NA	NA	NA
15	Chr5	219000001	224000000	23	4.6	1.46035	0.315149	NA	NA	NA	NA
16	Chr5	231000001	236000000	25	5	1.47927	0.315149	NA	NA	NA	NA
17	Chr5	242000001	250000000	11	1.38	1.44896	0.315149	NA	NA	NA	NA
18	Chr5	258000001	308000000	246	4.92	1.82177	0.315149	NA	NA	NA	NA
19	Chr5	316000001	322000000	55	9.17	1.52343	0.315149	ScWN5R01G132700_LOC_Os01g64430	OsOFP8	LOC_Os01g64430	leaf;growth;development; BR ;BR signaling;lamina;cytoplasm;plant growth;lamina joint	Yang, C., Shen, W., He, Y., Tian, Z. & Li, J. OVATE family protein 8 positively mediates brassinosteroid signaling through interacting with the GSK3-like kinase in rice. PLoS Genet 12, e1006118 (2016).
20	Chr5	345000001	349000000	22	5.5	1.5981	0.101855	NA	NA	NA	NA
21	Chr5	684000001	689000000	217	43.4	1.45736	0.147078	NA	NA	NA	NA
22	Chr5	871000001	876000000	75	15	1.62432	0.163494	NA	NA	NA	NA
23	Chr6	58000001	88000000	466	15.53	2.54714	0.184995	ScWN6R01G057200_LOC_Os10g28330;ScWN6R01G057300_LOC_Os10g28330	RID1	LOC_Os10g28330	flower;reproductive;heading date	Wu, C. et al. RID1, encoding a Cys2/His2-type zinc finger transcription factor, acts as a master switch from vegetative to floral development in rice. Proc Natl Acad Sci U S A 105, 12915-20 (2008).
24	Chr6	128000001	137000000	41	4.56	4.5196	0.350159	ScWN6R01G089100_LOC_Os06g40780;ScWN6R01G092200_LOC_Os06g40570	MOC1;Osnop	LOC_Os06g40780;LOC_Os06g40570	tiller;culm;branching;tillering;axillary meristem;shoot;growth;tiller number;meristem;grain;spikelet;spikelet number;sterile;pollen;flower	Li, X. et al. Control of tillering in rice. Nature 422, 618-21 (2003); Jiang, S.Y., Cai, M. & Ramachandran, S. The Oryza sativa no pollen (Osnop) gene plays a role in male gametophyte development and most likely encodes a C2-GRAM domain-containing protein. Plant Mol Biol 57, 835-53 (2005).
25	Chr6	381000001	389000000	35	4.38	1.89894	0.126555	NA	NA	NA	NA
26	Chr6	562000001	568000000	92	15.33	1.67555	0.111411	NA	NA	NA	NA
27	Chr6	599000001	604000000	103	20.6	1.54579	0.10678	ScWN6R01G233700_LOC_Os02g48010	OsNMCP1	LOC_Os02g48010	root;growth;resistance;drought;stress;drought stress;drought resistance;drought stress ;root growth	Yang, J. et al. A lamin-like protein OsNMCP1 regulates drought resistance and root growth through chromatin accessibility modulation by interacting with a chromatin remodeller OsSWI3C in rice. New Phytol 227, 65-83 (2020).
28	Chr7	465000001	470000000	25	5	1.46667	0.130104	NA	NA	NA	NA
29	Chr7	555000001	561000000	16	2.67	1.67878	0.126	NA	NA	NA	NA
30	Chr7	598000001	604000000	42	7	1.58696	0.110132	NA	NA	NA	NA
31	Chr7	756000001	763000000	90	12.86	1.63741	0.127549	NA	NA	NA	NA

## Sheet: DRI & XP-CLR
Selection sweeps uncovered by both DRI and XP-CLR methods
Selection signal	Chr. location	Left position	Right position	SNP number	SNP density (per Mb)	DRI	XP-CLR	Potential candidate gene in rye	Ortholog in rice	Orthologous rice locus	Description	References
1	Chr2	116000001	121000000	63	12.6	1.61537	2.23861	NA	NA	NA	NA
2	Chr2	213000001	219000000	23	3.83	1.77044	3.35154	ScWN2R01G177000_LOC_Os03g30250;ScWN2R01G177500_LOC_Os07g41250	BC1;OsNPF7.1	LOC_Os03g30250;LOC_Os07g41250	cellulose;cell wall;culm;vascular bundle;architecture;tillering;grain;grain yield;yield	Li, Y. et al. BRITTLE CULM1, which encodes a COBRA-like protein, affects the mechanical properties of rice plants. Plant Cell 15, 2020-31 (2003); Huang, W. et al. Altered expression of OsNPF7.1 and OsNPF7.4 differentially regulates tillering and grain yield in rice. Plant Sci 283, 23-31 (2019).
3	Chr2	393000001	398000000	37	7.4	2.40345	1.43292	NA	NA	NA	NA
4	Chr2	39000001	41000000	119	59.5	1.4891	1.761	NA	NA	NA	NA
5	Chr2	96000001	97000000	30	30	1.45633	1.55117	ScWN2R01G087200_LOC_Os07g47670	OsHIGD2	LOC_Os07g47670	leaf;submergence;mitochondria	Hwang, S.T. & Choi, D. A novel rice protein family of OsHIGDs may be involved in early signalling of hypoxia-promoted stem growth in deepwater rice. Plant Cell Rep 35, 2021-31 (2016).
6	Chr3	413000001	417000000	32	8	1.84865	1.53197	NA	NA	NA	NA
7	Chr4	334000001	338000000	28	7	1.60579	2.26695	NA	NA	NA	NA
8	Chr4	369000001	373000000	10	2.5	1.50955	1.75198	NA	NA	NA	NA
9	Chr5	154000001	160000000	35	5.83	1.67956	2.05066	NA	NA	NA	NA
10	Chr5	199000001	208000000	83	9.22	1.71537	4.37968	NA	NA	NA	NA
11	Chr5	219000001	224000000	23	4.6	1.46035	4.37968	NA	NA	NA	NA
12	Chr5	231000001	236000000	25	5	1.47927	4.37968	NA	NA	NA	NA
13	Chr5	271000001	308000000	213	5.76	1.82177	3.31284	NA	NA	NA	NA
14	Chr5	316000001	322000000	55	9.17	1.52343	3.31284	ScWN5R01G132700_LOC_Os01g64430	OsOFP8	LOC_Os01g64430	leaf;growth;development; BR ;BR signaling;lamina;cytoplasm;plant growth;lamina joint	Yang, C., Shen, W., He, Y., Tian, Z. & Li, J. OVATE family protein 8 positively mediates brassinosteroid signaling through interacting with the GSK3-like kinase in rice. PLoS Genet 12, e1006118 (2016).
15	Chr5	871000001	873000000	31	15.5	1.62432	1.70531	NA	NA	NA	NA
16	Chr6	58000001	70000000	261	21.75	2.54714	2.58871	ScWN6R01G057200_LOC_Os10g28330;ScWN6R01G057300_LOC_Os10g28330	RID1	LOC_Os10g28330	flower;reproductive;heading date	Wu, C. et al. RID1, encoding a Cys2/His2-type zinc finger transcription factor, acts as a master switch from vegetative to floral development in rice. Proc Natl Acad Sci U S A 105, 12915-20 (2008).

## Sheet: XP-CLR & Fst
Selection sweeps uncovered by both XP-CLR and FST methods
Selection signal	Chr. location	Left position	Right position	SNP number	SNP density (per Mb)	XP-CLR value	FST value	Potential candidate gene in rye	Ortholog in rice	Orthologous rice locus	Description	References
1	Chr1	8000001	9000000	102	102	2.12325	0.10487	NA	NA	NA	NA
2	Chr2	141000001	142000000	16	16	1.74761	0.104174	NA	NA	NA	NA
3	Chr2	203000001	219000000	161	10.06	3.35154	0.213204	ScWN2R01G177000_LOC_Os03g30250;ScWN2R01G177500_LOC_Os07g41250	BC1;OsNPF7.1	LOC_Os03g30250;LOC_Os07g41250	cellulose;cell wall;culm;vascular bundle;architecture;tillering;grain;grain yield;yield	Li, Y. et al. BRITTLE CULM1, which encodes a COBRA-like protein, affects the mechanical properties of rice plants. Plant Cell 15, 2020-31 (2003); Huang, W. et al. Altered expression of OsNPF7.1 and OsNPF7.4 differentially regulates tillering and grain yield in rice. Plant Sci 283, 23-31 (2019).
4	Chr2	393000001	398000000	37	7.4	1.43292	0.279915	NA	NA	NA	NA
5	Chr2	915000001	923000000	164	20.5	1.86445	0.129518	NA	NA	NA	NA
6	Chr3	844000001	850000000	169	28.17	2.91487	0.148034	NA	NA	NA	NA
7	Chr4	319000001	327000000	47	5.88	3.48753	0.114788	NA	NA	NA	NA
8	Chr4	345000001	354000000	39	4.33	2.26695	0.112795	NA	NA	NA	NA
9	Chr4	369000001	376000000	18	2.57	1.75198	0.213187	NA	NA	NA	NA
10	Chr4	458000001	464000000	12	2	1.52578	0.134179	NA	NA	NA	NA
11	Chr4	505000001	511000000	28	4.67	2.82813	0.119244	NA	NA	NA	NA
12	Chr4	586000001	590000000	76	19	1.83784	0.108271	NA	NA	NA	NA
13	Chr5	150000001	167000000	114	6.71	2.05066	0.178113	NA	NA	NA	NA
14	Chr5	176000001	236000000	461	7.68	4.37968	0.315149	NA	NA	NA	NA
15	Chr5	250000001	255000000	18	3.6	1.42787	0.315149	NA	NA	NA	NA
16	Chr5	271000001	323000000	325	6.25	3.31284	0.315149	ScWN5R01G132700_LOC_Os01g64430	OsOFP8	LOC_Os01g64430	leaf;growth;development; BR ;BR signaling;lamina;cytoplasm;plant growth;lamina joint	Yang, C., Shen, W., He, Y., Tian, Z. & Li, J. OVATE family protein 8 positively mediates brassinosteroid signaling through interacting with the GSK3-like kinase in rice. PLoS Genet 12, e1006118 (2016).
17	Chr5	666000001	671000000	187	37.4	2.1262	0.107586	NA	NA	NA	NA
18	Chr5	867000001	873000000	105	17.5	1.70531	0.163494	NA	NA	NA	NA
19	Chr6	58000001	70000000	261	21.75	2.58871	0.184995	ScWN6R01G057200_LOC_Os10g28330;ScWN6R01G057300_LOC_Os10g28330	RID1	LOC_Os10g28330	flower;reproductive;heading date	Wu, C. et al. RID1, encoding a Cys2/His2-type zinc finger transcription factor, acts as a master switch from vegetative to floral development in rice. Proc Natl Acad Sci U S A 105, 12915-20 (2008).
20	Chr7	178000001	186000000	135	16.88	3.83222	0.210065	NA	NA	NA	NA
21	Chr7	481000001	490000000	25	2.78	2.02903	0.130104	NA	NA	NA	NA
22	Chr7	898000001	904000000	187	31.17	2.16268	0.10953	NA	NA	NA	NA

## Sheet: DRI & Fst & XP-CLR
Selection sweeps uncovered by all three methods
Selection signal	Chr. location	Left position (bp)	Right position (bp)	SNP number	SNP density (per Mb)	DRI value	FST value	XP-CLR value	Potential candidate gene in rye	Ortholog in rice	Orthologous rice locus	Description	References
1	Chr2	213000001	219000000	23	3.83	1.77044	0.213204	3.35154	ScWN2R01G177000_LOC_Os03g30250;ScWN2R01G177500_LOC_Os07g41250	BC1;OsNPF7.1	LOC_Os03g30250;LOC_Os07g41250	cellulose;cell wall;culm;vascular bundle;architecture;tillering;grain;grain yield;yield	Li, Y. et al. BRITTLE CULM1, which encodes a COBRA-like protein, affects the mechanical properties of rice plants. Plant Cell 15, 2020-31 (2003); Huang, W. et al. Altered expression of OsNPF7.1 and OsNPF7.4 differentially regulates tillering and grain yield in rice. Plant Sci 283, 23-31 (2019).
2	Chr2	393000001	398000000	37	7.4	2.40345	0.279915	1.43292	NA	NA	NA	NA
3	Chr4	369000001	373000000	10	2.5	1.50955	0.213187	1.75198	NA	NA	NA	NA
4	Chr5	154000001	160000000	35	5.83	1.67956	0.178113	2.05066	NA	NA	NA	NA
5	Chr5	199000001	208000000	83	9.22	1.71537	0.315149	4.37968	NA	NA	NA	NA
6	Chr5	219000001	224000000	23	4.6	1.46035	0.315149	4.37968	NA	NA	NA	NA
7	Chr5	231000001	236000000	25	5	1.47927	0.315149	4.37968	NA	NA	NA	NA
8	Chr5	271000001	308000000	213	5.76	1.82177	0.315149	3.31284	NA	NA	NA	NA
9	Chr5	316000001	322000000	55	9.17	1.52343	0.315149	3.31284	ScWN5R01G132700_LOC_Os01g64430	OsOFP8	LOC_Os01g64430	leaf;growth;development; BR ;BR signaling;lamina;cytoplasm;plant growth;lamina joint	Yang, C., Shen, W., He, Y., Tian, Z. & Li, J. OVATE family protein 8 positively mediates brassinosteroid signaling through interacting with the GSK3-like kinase in rice. PLoS Genet 12, e1006118 (2016).
10	Chr5	871000001	873000000	31	15.5	1.62432	0.163494	1.70531	NA	NA	NA	NA
11	Chr6	58000001	70000000	261	21.75	2.54714	0.184995	2.58871	ScWN6R01G057200_LOC_Os10g28330;ScWN6R01G057300_LOC_Os10g28330	RID1	LOC_Os10g28330	flower;reproductive;heading date	Wu, C. et al. RID1, encoding a Cys2/His2-type zinc finger transcription factor, acts as a master switch from vegetative to floral development in rice. Proc Natl Acad Sci U S A 105, 12915-20 (2008).
